# Supplementary material for: Structure of the Afferent Terminals in Terminal Ganglion of a Cricket and Persistent Homology
Source: PLoS One. 2012 May 23;7(5):e37278. doi: 10.1371/journal.pone.0037278 (PMC3359360; doi:10.1371/journal.pone.0037278)
Supplement: Figure S2 — Each figure is a Mathematica file containing a 3-D figure. These figures depict the medium+small point cloud; the medium+small point cloud with the computed generators; and the medium+small point cloud with computed generators and containing the black marked-double-circle, whose arclength can is parameterized by the response angle of the afferent hairs. (NB) [file pone.0037278.s002.nb]

(* Content-type: application/mathematica *)

(*** Wolfram Notebook File ***)
(* http://www.wolfram.com/nb *)

(* CreatedBy='Mathematica 7.0' *)

(*CacheID: 234*)
(* Internal cache information:
NotebookFileLineBreakTest
NotebookFileLineBreakTest
NotebookDataPosition[       145,          7]
NotebookDataLength[   4166961,      56241]
NotebookOptionsPosition[   4166594,      56226]
NotebookOutlinePosition[   4166940,      56241]
CellTagsIndexPosition[   4166897,      56238]
WindowFrame->Normal*)

(* Beginning of Notebook Content *)
Notebook[{
Cell[BoxData[
 Graphics3DBox[{
   {RGBColor[1, 0, 0], PointSize[0.002], 
    Point3DBox[{{79.8111, 105.522, 208.768}, {80.2222, 101.511, 207.749}, {
      77.5556, 124.256, 215.05}, {79.0889, 166.833, 250.578}, {99.2667, 
      167.878, 248.233}, {97.8333, 173.333, 243.4}, {74.2556, 178.211, 
      235.111}, {84.3222, 163.367, 244.911}, {59.1889, 164.478, 234.444}, {
      138.526, 257.767, 248.444}, {128.536, 261.256, 252.956}, {105.778, 
      230.956, 249.422}, {110.411, 259.589, 236.782}, {140.183, 258.6, 
      243.767}, {164.45, 253.656, 268.3}, {137.57, 251.622, 266.056}, {
      147.157, 252.056, 264.878}, {152.459, 252.1, 264.878}, {158.222, 
      253.356, 263.656}, {144.454, 252.333, 264.867}, {141.199, 252.233, 
      266.033}, {164.091, 251.122, 264.911}, {166.69, 252.011, 264.878}, {
      135.718, 251.2, 264.911}, {132.074, 253.267, 257.867}, {133.911, 
      255.833, 253.156}, {133.897, 257.433, 254.256}, {132.313, 256.767, 
      255.433}, {132.478, 260.933, 255.278}, {132.731, 264.211, 254}, {
      133.717, 268.156, 252.7}, {136.958, 270.058, 253.789}, {138.377, 
      268.456, 255.011}, {141.259, 268.133, 256.189}, {131.073, 262.489, 
      252.911}, {129.686, 260.833, 252.967}, {130.924, 268.011, 249.222}, {
      132.672, 260.211, 244.878}, {132.747, 261.811, 243.656}, {131.984, 
      263.6, 244.756}, {137.42, 270.797, 241.011}, {135.091, 273, 240.933}, {
      127.58, 267.922, 233.002}, {131.776, 266.533, 234.218}, {133.628, 
      268.776, 236.448}, {132.836, 272.947, 239.778}, {134.628, 271.123, 
      239.844}, {129.506, 271.807, 240.978}, {108.7, 266.478, 237.7}, {
      107.056, 261.722, 237.878}, {106.789, 260.556, 237.911}, {114.211, 
      252.478, 235.883}, {113.911, 254.222, 235.82}, {110.822, 256.333, 
      235.744}, {107.089, 258.533, 237.989}, {105.356, 253.6, 239.322}, {
      119.337, 226.689, 249.578}, {120.202, 222.278, 248.567}, {119.172, 
      222.856, 248.544}, {99.7445, 233.7, 243.522}, {100.956, 233.567, 
      244.678}, {103.311, 227.033, 243.767}, {110.589, 226.567, 242.622}, {
      111.722, 224.678, 243.856}, {106.778, 225.056, 241.511}, {97.3111, 
      222.844, 241.6}, {93.5778, 211, 239.711}, {99.3667, 232.567, 238.933}, {
      96.1778, 225.178, 239.2}, {97.3889, 212.522, 240.811}, {96.0667, 
      214.867, 238.411}, {108.378, 224.489, 235.744}, {107.444, 222.8, 
      238.122}, {98.6333, 230.611, 235.522}, {97.5, 234.233, 234.226}, {
      126.041, 200.722, 241.244}, {123.518, 202.433, 241.178}, {121.756, 
      202.822, 241.167}, {118.276, 206.956, 241.022}, {115.822, 197.256, 
      241.367}, {109.2, 200.822, 242.4}, {111.944, 194.122, 241.489}, {
      118.082, 195.033, 241.456}, {116.322, 194.456, 241.467}, {113.8, 
      195.489, 241.433}, {121.487, 213.011, 238.478}, {121.069, 217.378, 
      238.311}, {123.921, 210.567, 237.411}, {122.487, 202.378, 236.547}, {
      121.427, 207.4, 238.678}, {128.67, 210.633, 240.889}, {111.689, 202.522,
       243.489}, {113.089, 202.456, 241.178}, {122.846, 204.8, 242.256}, {
      120.277, 211.3, 239.7}, {131.552, 210.056, 243.222}, {135.106, 206.478, 
      243.344}, {134.493, 214.967, 241.878}, {140.497, 207.667, 239.833}, {
      134.24, 212.144, 244.311}, {137.197, 214.044, 239.6}, {143.096, 208.322,
       238.644}, {131.163, 210.956, 238.544}, {97.4333, 219.933, 247.511}, {
      110.789, 224.7, 247.333}, {93.2222, 210.656, 252.467}, {94.8, 211.267, 
      250.133}, {108.656, 210.467, 254.8}, {116.978, 217.5, 254.544}, {
      116.556, 223.022, 254.344}, {119.277, 221.433, 255.556}, {106.911, 
      207.411, 259.533}, {109.422, 207.978, 258.367}, {107.178, 209.644, 
      259.456}, {112.633, 226.478, 254.222}, {109.422, 258.1, 236.836}, {
      131.761, 206.844, 243.333}, {91.1889, 208.056, 236.341}, {90.7889, 
      211.556, 233.9}, {90.9333, 215.7, 232.584}, {95.5778, 217.944, 
      234.818}, {81.5889, 196.567, 234.444}, {85.1111, 198.011, 233.227}, {
      81.7667, 199.033, 235.504}, {85.1556, 216.822, 226.748}, {89.0778, 
      215.444, 225.647}, {87.4222, 214.178, 225.692}, {91.5778, 217.122, 
      225.586}, {93.9889, 218, 225.553}, {96.3889, 220.644, 225.458}, {
      95.8111, 223.189, 226.516}, {92.1889, 222.678, 226.534}, {102.911, 
      220.022, 225.48}, {98.7111, 220.467, 225.464}, {86.3333, 221.844, 
      228.879}, {85.0222, 223.278, 228.828}, {95.6111, 251.278, 224.346}, {
      110.844, 254.344, 225.384}, {107.122, 253.178, 226.592}, {113.333, 
      257.267, 219.482}, {115.722, 260.278, 215.891}, {108.922, 248.733, 
      215.161}, {114.478, 238.333, 213.222}, {113.822, 239, 213.199}, {
      96.9222, 260.456, 217.05}, {97.6778, 258.533, 217.12}, {99.2333, 
      249.422, 217.451}, {105.822, 252.522, 218.503}, {107.511, 251.878, 
      216.197}, {108.478, 245.667, 216.422}, {107.722, 246.833, 216.379}, {
      108.356, 262.644, 210.024}, {107.789, 261.378, 210.07}, {106.056, 257.1,
       210.226}, {108.589, 256.467, 211.399}, {103.867, 254.156, 210.332}, {
      108.789, 241.7, 210.784}, {107.467, 244.4, 210.687}, {106.644, 242.856, 
      210.742}, {89.6667, 212.689, 218.784}, {99.2667, 222.122, 219.608}, {
      93.0111, 235.822, 215.63}, {82.8889, 233.233, 213.408}, {89.3333, 
      241.211, 209.637}, {101.833, 226.822, 208.994}, {100.933, 234.611, 
      204.08}, {103.222, 238.767, 202.763}, {81.8889, 231.744, 200.704}, {
      91.9222, 221.578, 196.442}, {116.622, 251.9, 191.859}, {94.6333, 
      242.411, 194.52}, {104.4, 242.5, 192.201}, {111.756, 254.444, 
      196.414}, {104.689, 254.144, 197.574}, {108.211, 255.611, 197.521}, {
      105.611, 244.422, 196.778}, {103.044, 250.689, 196.55}, {100.267, 248.4,
       195.468}, {97.9667, 245.267, 195.582}, {105.922, 249.544, 196.592}, {
      92.4222, 240.189, 192.284}, {87.3333, 235.044, 193.638}, {105.344, 
      241.256, 195.728}, {81.3889, 221.533, 203.389}, {82.2667, 228.7, 
      199.663}, {83.5222, 223.689, 197.531}, {89.9778, 220.078, 198.811}, {
      101.711, 241.878, 206.132}, {97.6778, 233.256, 207.611}, {93.9445, 
      221.989, 208.02}, {92.4556, 223.811, 207.953}, {89.1889, 223.989, 
      207.948}, {97.1778, 251.378, 209.268}, {105.222, 246.178, 209.457}, {
      97.7889, 231.133, 211.168}, {90.5445, 230.5, 211.191}, {93.2667, 
      238.389, 210.904}, {98.0556, 210.4, 211.921}, {82.4222, 222.422, 
      209.153}, {95.4333, 236.656, 205.171}, {98.7778, 248.922, 213.989}, {
      97.1889, 249.889, 211.638}, {86.2111, 222.744, 197.566}, {82.6445, 
      229.733, 215.851}, {79.9111, 219.967, 215.04}, {80.8222, 223.9, 
      216.063}, {83.3333, 223.667, 217.221}, {93.9445, 210.578, 215.381}, {
      88.0333, 218.422, 216.262}, {90.9889, 245.467, 208.317}, {90.5333, 
      244.1, 208.367}, {106.644, 242.444, 207.277}, {105.967, 244.178, 
      207.214}, {104.856, 245.244, 207.176}, {103.478, 243.867, 207.226}, {
      103.133, 250.878, 204.654}, {103.667, 253.8, 202.218}, {105.267, 
      239.833, 199.26}, {101.311, 245.911, 199.039}, {99.7556, 243.322, 
      200.283}, {114, 252.978, 195.302}, {96.2222, 230.689, 218.131}, {
      91.5333, 235.078, 216.807}, {90.6222, 232.578, 218.062}, {86.7222, 
      197.667, 205.422}, {85.2556, 205.689, 219.039}, {84.3667, 202.389, 
      219.159}, {79.2556, 199.278, 220.438}, {80.5222, 204.756, 223.704}, {
      78.8333, 206.689, 221.319}, {88.8222, 214.278, 219.892}, {86.1111, 
      216.411, 217.484}, {86.5445, 222.622, 217.259}, {85.3222, 222.789, 
      207.991}, {88.4889, 223.378, 221.878}, {88.2556, 227.856, 222.864}, {
      88.1, 225.644, 222.946}, {83.3222, 228.689, 219.369}, {82.9556, 226.8, 
      224.069}, {91.7222, 226.467, 220.601}, {91.8111, 237.122, 222.529}, {
      101.522, 233.356, 223.831}, {95.0111, 233.489, 223.826}, {94.7889, 
      237.744, 223.671}, {98.1333, 251.422, 227.806}, {99.7778, 241.589, 
      203.827}, {104.911, 229.822, 225.124}, {96.5333, 229.578, 222.802}, {
      96.7222, 252.889, 223.121}, {103.422, 254.211, 223.073}, {87.2, 217.889,
       229.023}, {85.2, 225.1, 227.612}, {108.9, 251.844, 212.732}, {98.0222, 
      250.856, 217.399}, {96.4111, 180.911, 265.144}, {92.1445, 180.978, 
      265.144}, {97.9667, 184.478, 263.844}, {95.8333, 183.956, 266.178}, {
      92.0222, 169.667, 249.333}, {79.6556, 169.822, 238.889}, {94.7222, 
      171.167, 241.167}, {87.1222, 166.589, 242.489}, {91.9889, 174.4, 
      239.878}, {78.0111, 176.511, 236.322}, {84.4222, 191.7, 233.456}, {
      84.7778, 194.067, 234.536}, {69.4556, 189.944, 227.723}, {75.2778, 
      193.333, 226.45}, {71.8222, 185.078, 224.419}, {70.8, 183.522, 
      224.474}, {74.4222, 186.711, 229.007}, {74.0111, 189.344, 228.911}, {
      69.5333, 191.1, 216.089}, {73.0778, 191.656, 217.234}, {64.1445, 
      188.611, 215.029}, {62.6889, 185.978, 215.124}, {60.4222, 177.522, 
      215.431}, {62.0222, 175.2, 215.516}, {66.5333, 170.411, 213.373}, {
      56.0667, 176.144, 213.166}, {68.2778, 183.211, 207.112}, {78.5111, 
      198.044, 210.039}, {73.5111, 194.844, 207.84}, {69.4778, 197.856, 
      208.897}, {72.0778, 200.011, 208.818}, {75.4222, 200.411, 208.803}, {
      81.4111, 195.033, 208.999}, {85.2333, 194.133, 210.181}, {84.6556, 
      195.089, 210.147}, {105.056, 208.3, 260.667}, {103.311, 205.889, 
      258.444}, {104.7, 206.267, 260.744}, {113.144, 196.589, 242.556}, {
      76.0778, 212.144, 219.97}, {77.1222, 209.033, 222.399}, {98.0667, 
      220.233, 241.689}, {96.9556, 231.667, 223.892}, {141.273, 215.6, 
      238.378}, {139.974, 215.389, 238.389}, {143.708, 214.544, 238.422}, {
      87.9, 199.433, 234.341}, {69.3111, 182.678, 202.486}, {67.8111, 182.967,
       202.476}, {64.6222, 188.756, 202.266}, {60.2556, 186.2, 202.358}, {
      57.3333, 180.389, 203.734}, {72.4556, 185.456, 203.55}, {63.4556, 
      193.044, 203.274}, {87.7111, 198.689, 206.55}, {58.7556, 176.433, 
      203.878}, {56.7111, 176.611, 203.871}, {54.6, 175.911, 203.897}, {
      67.0667, 185.233, 203.559}, {112.6, 229.767, 256.411}, {112.211, 
      233.356, 256.278}, {115.256, 236.867, 256.156}, {116.456, 225.656, 
      251.922}, {93.1444, 147.467, 264.044}, {95.5889, 142.944, 261.878}, {
      103.311, 142.022, 261.911}, {104.7, 143.833, 260.7}, {82.2556, 158.3, 
      256.7}, {86.3222, 162.4, 256.544}, {81.8334, 140.167, 257.356}, {
      77.4889, 160.756, 253.111}, {91.4111, 129.211, 253.111}, {91.3111, 
      131.978, 254.156}, {83.7222, 137.078, 255.144}, {85.8556, 139.078, 
      256.233}, {84.2556, 138.778, 256.244}, {97.0222, 136.844, 253.978}, {
      93.3333, 132.678, 254.133}, {101.656, 139.667, 252.733}, {80.7889, 
      144.222, 251.4}, {96.1445, 142.978, 251.444}, {90.4222, 148.244, 
      259.367}, {90.2556, 146.122, 259.444}, {94.9667, 164.578, 252.978}, {
      81.3556, 166.744, 251.756}, {81.6445, 164.711, 251.822}, {93.6667, 
      164.211, 248.367}, {93.4556, 165.811, 247.133}, {87.7556, 170.256, 
      241.189}, {77.2889, 151.444, 241.878}, {82.1111, 152.722, 244.144}, {
      79.4333, 151.067, 244.2}, {95.2, 169.711, 247}, {98.9222, 140.7, 
      268.922}, {98.9778, 144.633, 267.611}, {102.078, 142.344, 265.378}, {
      103.211, 140.022, 265.467}, {94.2333, 145.689, 265.256}, {105.189, 
      147.233, 257.1}, {106.156, 144.444, 257.2}, {95.1, 141.056, 251.511}, {
      97.4, 132.444, 251.833}, {77.9222, 122.622, 244.078}, {75.7, 121.678, 
      242.956}, {74.8333, 126.589, 241.611}, {75.7778, 123.456, 240.567}, {
      72.7, 124.467, 239.378}, {72.6222, 122.344, 237.144}, {73.2667, 110.556,
       232.921}, {63.3667, 140.8, 230.673}, {61.3333, 138.156, 230.769}, {
      74.1667, 117.411, 231.523}, {95.7889, 99.0222, 236.822}, {93.2778, 
      97.8667, 238.033}, {93.9889, 102.067, 241.344}, {91.7667, 101.078, 
      241.378}, {74.9889, 118.711, 246.533}, {66.3111, 158.022, 231.198}, {
      67.0445, 159.489, 231.144}, {67.1111, 162.056, 229.901}, {69.4333, 
      163.6, 228.68}, {73.1667, 163.722, 228.676}, {75.6444, 165.833, 
      227.449}, {72.9667, 164.389, 228.651}, {83.6444, 167.278, 240.133}, {
      62.3222, 169.9, 233.082}, {69.5333, 137.278, 234.267}, {69.9778, 
      140.233, 233.009}, {65.6111, 141.122, 228.346}, {70.1556, 140.044, 
      227.22}, {70.8, 141.167, 222.548}, {71.7111, 144.022, 223.594}, {
      68.8889, 137.011, 223.849}, {67.7, 133.1, 222.841}, {64.8445, 143.267, 
      222.472}, {65.7444, 146.622, 218.869}, {67.6778, 149.189, 216.46}, {
      76.9889, 148.156, 215.332}, {71.7445, 152.856, 217.478}, {71.9222, 
      155.122, 218.561}, {72.0556, 159.889, 216.071}, {66.8445, 136.3, 
      220.393}, {69.5, 140.356, 213.3}, {68.9556, 139.111, 216.826}, {70.7444,
       112.9, 218.929}, {74.3111, 121.322, 215.157}, {75.1333, 122.211, 
      215.123}, {76.3445, 122.989, 215.096}, {73.4111, 116.622, 222.274}, {
      71.9111, 118.533, 224.521}, {71.0556, 119.967, 224.468}, {69.7889, 
      140.544, 238.789}, {79.1556, 145.944, 209.617}, {81.2667, 148.389, 
      209.528}, {79.8667, 147.789, 209.549}, {79.8778, 146.711, 209.589}, {
      77.1, 144.567, 209.667}, {77.1222, 142.6, 206.257}, {78.6111, 142.022, 
      197.016}, {77.6, 139.889, 200.574}, {76.2889, 141.967, 201.649}, {
      65.8445, 144.7, 207.346}, {89.1111, 95.9222, 212.598}, {87.7111, 
      96.1111, 212.591}, {86.8889, 94.2667, 212.659}, {83.9445, 101.144, 
      210.092}, {84.7111, 100.556, 210.114}, {83.8667, 98.7889, 212.494}, {
      71.1778, 92.4222, 219.672}, {70.1556, 90.9667, 219.726}, {74.4445, 
      89.5667, 223.257}, {51.5889, 172.744, 207.492}, {80.9556, 103.711, 
      206.519}, {77.4444, 99.2111, 203.201}, {79.8111, 105.522, 208.768}, {
      80.2222, 101.511, 207.749}, {77.5556, 124.256, 215.05}, {79.0889, 
      166.833, 250.578}, {99.2667, 167.878, 248.233}, {97.8333, 173.333, 
      243.4}, {74.2556, 178.211, 235.111}, {84.3222, 163.367, 244.911}, {
      59.1889, 164.478, 234.444}, {138.526, 257.767, 248.444}, {128.536, 
      261.256, 252.956}, {105.778, 230.956, 249.422}, {110.411, 259.589, 
      236.782}, {140.183, 258.6, 243.767}, {164.45, 253.656, 268.3}, {137.57, 
      251.622, 266.056}, {147.157, 252.056, 264.878}, {152.459, 252.1, 
      264.878}, {158.222, 253.356, 263.656}, {144.454, 252.333, 264.867}, {
      141.199, 252.233, 266.033}, {164.091, 251.122, 264.911}, {166.69, 
      252.011, 264.878}, {135.718, 251.2, 264.911}, {132.074, 253.267, 
      257.867}, {133.911, 255.833, 253.156}, {133.897, 257.433, 254.256}, {
      132.313, 256.767, 255.433}, {132.478, 260.933, 255.278}, {
      132.731, 264.211, 254}, {133.717, 268.156, 252.7}, {136.958, 270.058, 
      253.789}, {138.377, 268.456, 255.011}, {141.259, 268.133, 256.189}, {
      131.073, 262.489, 252.911}, {129.686, 260.833, 252.967}, {130.924, 
      268.011, 249.222}, {132.672, 260.211, 244.878}, {132.747, 261.811, 
      243.656}, {131.984, 263.6, 244.756}, {137.42, 270.797, 241.011}, {
      135.091, 273, 240.933}, {127.58, 267.922, 233.002}, {131.776, 266.533, 
      234.218}, {133.628, 268.776, 236.448}, {132.836, 272.947, 239.778}, {
      134.628, 271.123, 239.844}, {129.506, 271.807, 240.978}, {108.7, 
      266.478, 237.7}, {107.056, 261.722, 237.878}, {106.789, 260.556, 
      237.911}, {114.211, 252.478, 235.883}, {113.911, 254.222, 235.82}, {
      110.822, 256.333, 235.744}, {107.089, 258.533, 237.989}, {105.356, 
      253.6, 239.322}, {119.337, 226.689, 249.578}, {120.202, 222.278, 
      248.567}, {119.172, 222.856, 248.544}, {99.7445, 233.7, 243.522}, {
      100.956, 233.567, 244.678}, {103.311, 227.033, 243.767}, {110.589, 
      226.567, 242.622}, {111.722, 224.678, 243.856}, {106.778, 225.056, 
      241.511}, {97.3111, 222.844, 241.6}, {93.5778, 211, 239.711}, {99.3667, 
      232.567, 238.933}, {96.1778, 225.178, 239.2}, {97.3889, 212.522, 
      240.811}, {96.0667, 214.867, 238.411}, {108.378, 224.489, 235.744}, {
      107.444, 222.8, 238.122}, {98.6333, 230.611, 235.522}, {97.5, 234.233, 
      234.226}, {126.041, 200.722, 241.244}, {123.518, 202.433, 241.178}, {
      121.756, 202.822, 241.167}, {118.276, 206.956, 241.022}, {115.822, 
      197.256, 241.367}, {109.2, 200.822, 242.4}, {111.944, 194.122, 
      241.489}, {118.082, 195.033, 241.456}, {116.322, 194.456, 241.467}, {
      113.8, 195.489, 241.433}, {121.487, 213.011, 238.478}, {121.069, 
      217.378, 238.311}, {123.921, 210.567, 237.411}, {122.487, 202.378, 
      236.547}, {121.427, 207.4, 238.678}, {128.67, 210.633, 240.889}, {
      111.689, 202.522, 243.489}, {113.089, 202.456, 241.178}, {122.846, 
      204.8, 242.256}, {120.277, 211.3, 239.7}, {131.552, 210.056, 243.222}, {
      135.106, 206.478, 243.344}, {134.493, 214.967, 241.878}, {140.497, 
      207.667, 239.833}, {134.24, 212.144, 244.311}, {137.197, 214.044, 
      239.6}, {143.096, 208.322, 238.644}, {131.163, 210.956, 238.544}, {
      97.4333, 219.933, 247.511}, {110.789, 224.7, 247.333}, {93.2222, 
      210.656, 252.467}, {94.8, 211.267, 250.133}, {108.656, 210.467, 
      254.8}, {116.978, 217.5, 254.544}, {116.556, 223.022, 254.344}, {
      119.277, 221.433, 255.556}, {106.911, 207.411, 259.533}, {109.422, 
      207.978, 258.367}, {107.178, 209.644, 259.456}, {112.633, 226.478, 
      254.222}, {109.422, 258.1, 236.836}, {131.761, 206.844, 243.333}, {
      91.1889, 208.056, 236.341}, {90.7889, 211.556, 233.9}, {90.9333, 215.7, 
      232.584}, {95.5778, 217.944, 234.818}, {81.5889, 196.567, 234.444}, {
      85.1111, 198.011, 233.227}, {81.7667, 199.033, 235.504}, {85.1556, 
      216.822, 226.748}, {89.0778, 215.444, 225.647}, {87.4222, 214.178, 
      225.692}, {91.5778, 217.122, 225.586}, {93.9889, 218, 225.553}, {
      96.3889, 220.644, 225.458}, {95.8111, 223.189, 226.516}, {92.1889, 
      222.678, 226.534}, {102.911, 220.022, 225.48}, {98.7111, 220.467, 
      225.464}, {86.3333, 221.844, 228.879}, {85.0222, 223.278, 228.828}, {
      95.6111, 251.278, 224.346}, {110.844, 254.344, 225.384}, {107.122, 
      253.178, 226.592}, {113.333, 257.267, 219.482}, {115.722, 260.278, 
      215.891}, {108.922, 248.733, 215.161}, {114.478, 238.333, 213.222}, {
      113.822, 239, 213.199}, {96.9222, 260.456, 217.05}, {97.6778, 258.533, 
      217.12}, {99.2333, 249.422, 217.451}, {105.822, 252.522, 218.503}, {
      107.511, 251.878, 216.197}, {108.478, 245.667, 216.422}, {107.722, 
      246.833, 216.379}, {108.356, 262.644, 210.024}, {107.789, 261.378, 
      210.07}, {106.056, 257.1, 210.226}, {108.589, 256.467, 211.399}, {
      103.867, 254.156, 210.332}, {108.789, 241.7, 210.784}, {107.467, 244.4, 
      210.687}, {106.644, 242.856, 210.742}, {89.6667, 212.689, 218.784}, {
      99.2667, 222.122, 219.608}, {93.0111, 235.822, 215.63}, {82.8889, 
      233.233, 213.408}, {89.3333, 241.211, 209.637}, {101.833, 226.822, 
      208.994}, {100.933, 234.611, 204.08}, {103.222, 238.767, 202.763}, {
      81.8889, 231.744, 200.704}, {91.9222, 221.578, 196.442}, {116.622, 
      251.9, 191.859}, {94.6333, 242.411, 194.52}, {104.4, 242.5, 192.201}, {
      111.756, 254.444, 196.414}, {104.689, 254.144, 197.574}, {108.211, 
      255.611, 197.521}, {105.611, 244.422, 196.778}, {103.044, 250.689, 
      196.55}, {100.267, 248.4, 195.468}, {97.9667, 245.267, 195.582}, {
      105.922, 249.544, 196.592}, {92.4222, 240.189, 192.284}, {87.3333, 
      235.044, 193.638}, {105.344, 241.256, 195.728}, {81.3889, 221.533, 
      203.389}, {82.2667, 228.7, 199.663}, {83.5222, 223.689, 197.531}, {
      89.9778, 220.078, 198.811}, {101.711, 241.878, 206.132}, {97.6778, 
      233.256, 207.611}, {93.9445, 221.989, 208.02}, {92.4556, 223.811, 
      207.953}, {89.1889, 223.989, 207.948}, {97.1778, 251.378, 209.268}, {
      105.222, 246.178, 209.457}, {97.7889, 231.133, 211.168}, {90.5445, 
      230.5, 211.191}, {93.2667, 238.389, 210.904}, {98.0556, 210.4, 
      211.921}, {82.4222, 222.422, 209.153}, {95.4333, 236.656, 205.171}, {
      98.7778, 248.922, 213.989}, {97.1889, 249.889, 211.638}, {86.2111, 
      222.744, 197.566}, {82.6445, 229.733, 215.851}, {79.9111, 219.967, 
      215.04}, {80.8222, 223.9, 216.063}, {83.3333, 223.667, 217.221}, {
      93.9445, 210.578, 215.381}, {88.0333, 218.422, 216.262}, {90.9889, 
      245.467, 208.317}, {90.5333, 244.1, 208.367}, {106.644, 242.444, 
      207.277}, {105.967, 244.178, 207.214}, {104.856, 245.244, 207.176}, {
      103.478, 243.867, 207.226}, {103.133, 250.878, 204.654}, {103.667, 
      253.8, 202.218}, {105.267, 239.833, 199.26}, {101.311, 245.911, 
      199.039}, {99.7556, 243.322, 200.283}, {114, 252.978, 195.302}, {
      96.2222, 230.689, 218.131}, {91.5333, 235.078, 216.807}, {90.6222, 
      232.578, 218.062}, {86.7222, 197.667, 205.422}, {85.2556, 205.689, 
      219.039}, {84.3667, 202.389, 219.159}, {79.2556, 199.278, 220.438}, {
      80.5222, 204.756, 223.704}, {78.8333, 206.689, 221.319}, {88.8222, 
      214.278, 219.892}, {86.1111, 216.411, 217.484}, {86.5445, 222.622, 
      217.259}, {85.3222, 222.789, 207.991}, {88.4889, 223.378, 221.878}, {
      88.2556, 227.856, 222.864}, {88.1, 225.644, 222.946}, {83.3222, 228.689,
       219.369}, {82.9556, 226.8, 224.069}, {91.7222, 226.467, 220.601}, {
      91.8111, 237.122, 222.529}, {101.522, 233.356, 223.831}, {95.0111, 
      233.489, 223.826}, {94.7889, 237.744, 223.671}, {98.1333, 251.422, 
      227.806}, {99.7778, 241.589, 203.827}, {104.911, 229.822, 225.124}, {
      96.5333, 229.578, 222.802}, {96.7222, 252.889, 223.121}, {103.422, 
      254.211, 223.073}, {87.2, 217.889, 229.023}, {85.2, 225.1, 227.612}, {
      108.9, 251.844, 212.732}, {98.0222, 250.856, 217.399}, {96.4111, 
      180.911, 265.144}, {92.1445, 180.978, 265.144}, {97.9667, 184.478, 
      263.844}, {95.8333, 183.956, 266.178}, {92.0222, 169.667, 249.333}, {
      79.6556, 169.822, 238.889}, {94.7222, 171.167, 241.167}, {87.1222, 
      166.589, 242.489}, {91.9889, 174.4, 239.878}, {78.0111, 176.511, 
      236.322}, {84.4222, 191.7, 233.456}, {84.7778, 194.067, 234.536}, {
      69.4556, 189.944, 227.723}, {75.2778, 193.333, 226.45}, {71.8222, 
      185.078, 224.419}, {70.8, 183.522, 224.474}, {74.4222, 186.711, 
      229.007}, {74.0111, 189.344, 228.911}, {69.5333, 191.1, 216.089}, {
      73.0778, 191.656, 217.234}, {64.1445, 188.611, 215.029}, {62.6889, 
      185.978, 215.124}, {60.4222, 177.522, 215.431}, {62.0222, 175.2, 
      215.516}, {66.5333, 170.411, 213.373}, {56.0667, 176.144, 213.166}, {
      68.2778, 183.211, 207.112}, {78.5111, 198.044, 210.039}, {73.5111, 
      194.844, 207.84}, {69.4778, 197.856, 208.897}, {72.0778, 200.011, 
      208.818}, {75.4222, 200.411, 208.803}, {81.4111, 195.033, 208.999}, {
      85.2333, 194.133, 210.181}, {84.6556, 195.089, 210.147}, {105.056, 
      208.3, 260.667}, {103.311, 205.889, 258.444}, {104.7, 206.267, 
      260.744}, {113.144, 196.589, 242.556}, {76.0778, 212.144, 219.97}, {
      77.1222, 209.033, 222.399}, {98.0667, 220.233, 241.689}, {96.9556, 
      231.667, 223.892}, {141.273, 215.6, 238.378}, {139.974, 215.389, 
      238.389}, {143.708, 214.544, 238.422}, {87.9, 199.433, 234.341}, {
      69.3111, 182.678, 202.486}, {67.8111, 182.967, 202.476}, {64.6222, 
      188.756, 202.266}, {60.2556, 186.2, 202.358}, {57.3333, 180.389, 
      203.734}, {72.4556, 185.456, 203.55}, {63.4556, 193.044, 203.274}, {
      87.7111, 198.689, 206.55}, {58.7556, 176.433, 203.878}, {56.7111, 
      176.611, 203.871}, {54.6, 175.911, 203.897}, {67.0667, 185.233, 
      203.559}, {112.6, 229.767, 256.411}, {112.211, 233.356, 256.278}, {
      115.256, 236.867, 256.156}, {116.456, 225.656, 251.922}, {93.1444, 
      147.467, 264.044}, {95.5889, 142.944, 261.878}, {103.311, 142.022, 
      261.911}, {104.7, 143.833, 260.7}, {82.2556, 158.3, 256.7}, {86.3222, 
      162.4, 256.544}, {81.8334, 140.167, 257.356}, {77.4889, 160.756, 
      253.111}, {91.4111, 129.211, 253.111}, {91.3111, 131.978, 254.156}, {
      83.7222, 137.078, 255.144}, {85.8556, 139.078, 256.233}, {84.2556, 
      138.778, 256.244}, {97.0222, 136.844, 253.978}, {93.3333, 132.678, 
      254.133}, {101.656, 139.667, 252.733}, {80.7889, 144.222, 251.4}, {
      96.1445, 142.978, 251.444}, {90.4222, 148.244, 259.367}, {90.2556, 
      146.122, 259.444}, {94.9667, 164.578, 252.978}, {81.3556, 166.744, 
      251.756}, {81.6445, 164.711, 251.822}, {93.6667, 164.211, 248.367}, {
      93.4556, 165.811, 247.133}, {87.7556, 170.256, 241.189}, {77.2889, 
      151.444, 241.878}, {82.1111, 152.722, 244.144}, {79.4333, 151.067, 
      244.2}, {95.2, 169.711, 247}, {98.9222, 140.7, 268.922}, {98.9778, 
      144.633, 267.611}, {102.078, 142.344, 265.378}, {103.211, 140.022, 
      265.467}, {94.2333, 145.689, 265.256}, {105.189, 147.233, 257.1}, {
      106.156, 144.444, 257.2}, {95.1, 141.056, 251.511}, {97.4, 132.444, 
      251.833}, {77.9222, 122.622, 244.078}, {75.7, 121.678, 242.956}, {
      74.8333, 126.589, 241.611}, {75.7778, 123.456, 240.567}, {72.7, 124.467,
       239.378}, {72.6222, 122.344, 237.144}, {73.2667, 110.556, 232.921}, {
      63.3667, 140.8, 230.673}, {61.3333, 138.156, 230.769}, {74.1667, 
      117.411, 231.523}, {95.7889, 99.0222, 236.822}, {93.2778, 97.8667, 
      238.033}, {93.9889, 102.067, 241.344}, {91.7667, 101.078, 241.378}, {
      74.9889, 118.711, 246.533}, {66.3111, 158.022, 231.198}, {67.0445, 
      159.489, 231.144}, {67.1111, 162.056, 229.901}, {69.4333, 163.6, 
      228.68}, {73.1667, 163.722, 228.676}, {75.6444, 165.833, 227.449}, {
      72.9667, 164.389, 228.651}, {83.6444, 167.278, 240.133}, {62.3222, 
      169.9, 233.082}, {69.5333, 137.278, 234.267}, {69.9778, 140.233, 
      233.009}, {65.6111, 141.122, 228.346}, {70.1556, 140.044, 227.22}, {
      70.8, 141.167, 222.548}, {71.7111, 144.022, 223.594}, {68.8889, 137.011,
       223.849}, {67.7, 133.1, 222.841}, {64.8445, 143.267, 222.472}, {
      65.7444, 146.622, 218.869}, {67.6778, 149.189, 216.46}, {76.9889, 
      148.156, 215.332}, {71.7445, 152.856, 217.478}, {71.9222, 155.122, 
      218.561}, {72.0556, 159.889, 216.071}, {66.8445, 136.3, 220.393}, {69.5,
       140.356, 213.3}, {68.9556, 139.111, 216.826}, {70.7444, 112.9, 
      218.929}, {74.3111, 121.322, 215.157}, {75.1333, 122.211, 215.123}, {
      76.3445, 122.989, 215.096}, {73.4111, 116.622, 222.274}, {71.9111, 
      118.533, 224.521}, {71.0556, 119.967, 224.468}, {69.7889, 140.544, 
      238.789}, {79.1556, 145.944, 209.617}, {81.2667, 148.389, 209.528}, {
      79.8667, 147.789, 209.549}, {79.8778, 146.711, 209.589}, {77.1, 144.567,
       209.667}, {77.1222, 142.6, 206.257}, {78.6111, 142.022, 197.016}, {
      77.6, 139.889, 200.574}, {76.2889, 141.967, 201.649}, {65.8445, 144.7, 
      207.346}, {89.1111, 95.9222, 212.598}, {87.7111, 96.1111, 212.591}, {
      86.8889, 94.2667, 212.659}, {83.9445, 101.144, 210.092}, {84.7111, 
      100.556, 210.114}, {83.8667, 98.7889, 212.494}, {71.1778, 92.4222, 
      219.672}, {70.1556, 90.9667, 219.726}, {74.4445, 89.5667, 223.257}, {
      51.5889, 172.744, 207.492}, {80.9556, 103.711, 206.519}, {77.4444, 
      99.2111, 203.201}, {15.6222, 81.5, 161.138}, {16.8778, 83.1889, 
      160.101}, {17.5445, 84.6889, 160.161}, {17.5778, 87.9444, 160.159}, {
      16.9444, 87.6667, 160.099}, {17.4889, 85.8222, 161.309}, {17.0445, 84.9,
       157.79}, {17.4667, 88.9556, 157.83}, {81.2889, 123.822, 94.1678}, {
      80.0667, 125.289, 94.05}, {80.5333, 124.856, 98.7233}, {79.6111, 
      122.156, 99.8}, {77.9333, 123.722, 99.6356}, {79.5556, 118.889, 
      100.953}, {80.2333, 117.856, 102.184}, {80.2333, 115.411, 103.34}, {
      81.8556, 121.244, 104.643}, {85.9556, 106.044, 105.053}, {87.8333, 
      105.978, 105.216}, {78.9889, 114.022, 104.391}, {89.0111, 103.311, 
      105.33}, {89.9889, 103.078, 106.581}, {81.6, 104.067, 106.967}, {
      88.4889, 101.989, 107.601}, {79.5111, 102.1, 107.931}, {80.7778, 
      99.2222, 108.053}, {82.9222, 111.056, 108.234}, {83.9222, 98.7, 
      108.349}, {83.5444, 97.6, 108.323}, {80.8111, 102.778, 108.051}, {85.2, 
      99.9667, 110.787}, {80.8222, 101.556, 110.374}, {86.2667, 99.7334, 
      112.044}, {87.6778, 114.633, 114.46}, {83.4556, 100.233, 114.092}, {
      85.6111, 115.422, 115.422}, {83.1889, 113.667, 114.042}, {86.3778, 
      114.056, 114.34}, {84.7445, 114.833, 116.5}, {86.0889, 119.967, 
      116.618}, {84.5445, 95.8, 135.042}, {85.2667, 95.2667, 135.109}, {
      84, 94.9, 135.005}, {86.1444, 96.1556, 139.824}, {77.7333, 106.644, 
      103.131}, {77.8222, 111.333, 103.131}, {95.7111, 112.433, 104.77}, {
      93.4667, 106.911, 106.894}, {93.5556, 112.3, 108.048}, {94.2445, 
      113.378, 108.109}, {94.0445, 116.033, 109.246}, {91.4889, 107.578, 
      121.771}, {95.7778, 110.689, 122.156}, {96.5333, 111.889, 122.223}, {
      93.7333, 112.278, 121.967}, {92.9333, 112.3, 121.896}, {94.2111, 
      112.767, 122.015}, {97.3, 113.367, 123.442}, {96.3222, 114.111, 
      123.359}, {92.3333, 132.156, 122.953}, {93.3333, 132.022, 123.052}, {
      93.8667, 113.678, 123.127}, {93.1444, 113.9, 123.061}, {93.9889, 
      114.811, 123.135}, {92.6667, 115.267, 123.011}, {99.9556, 100.456, 
      135.306}, {99.9778, 99.4111, 137.613}, {101.856, 104.756, 138.936}, {
      99.3889, 103.711, 138.719}, {102.456, 105.844, 138.992}, {101.922, 
      94.0667, 141.289}, {99.8, 98.0222, 141.076}, {102.367, 104.333, 
      141.307}, {103.056, 93.3111, 142.551}, {104.533, 94.4889, 142.683}, {
      104.478, 95.5111, 142.679}, {104.822, 97.1222, 142.7}, {97.7, 105.811, 
      142.027}, {99.3445, 107.489, 144.49}, {103.133, 102.156, 144.852}, {
      105.467, 98.7222, 145.079}, {106.111, 98.7, 145.139}, {100.278, 105.411,
       144.588}, {100.511, 104.789, 145.758}, {102.356, 103.1, 145.933}, {
      108.411, 100.044, 146.496}, {107.811, 98.9333, 147.608}, {96.7556, 
      106.744, 146.57}, {87.3333, 102.378, 154.974}, {89.1333, 99.4778, 
      155.149}, {88.9333, 101.422, 155.132}, {85.1445, 97.3111, 136.25}, {
      85.2, 96.2778, 136.269}, {76.9556, 103.978, 149.382}, {75.9667, 104.311,
       149.297}, {81.1333, 115.8, 103.432}, {82.6222, 121.533, 104.712}, {
      79.8445, 103.111, 106.8}, {82.2556, 104.656, 107.027}, {108.044, 150.7, 
      223.951}, {103.344, 145.578, 223.524}, {104.433, 145.633, 223.63}, {
      108.111, 141.444, 222.816}, {101.911, 146.033, 222.241}, {107.478, 
      149.089, 221.594}, {100.433, 146.178, 219.787}, {99.6333, 146.322, 
      218.549}, {106.522, 151.267, 219.173}, {107.944, 150.911, 219.319}, {
      106.922, 150.333, 219.218}, {98.8333, 146.867, 218.477}, {97.6556, 
      146.2, 218.364}, {96.0222, 146.744, 217.068}, {95.2556, 147.589, 
      215.831}, {103.956, 152.078, 215.476}, {102.889, 150.167, 215.373}, {
      101.522, 147.378, 215.252}, {101.4, 146.278, 215.244}, {109.589, 
      139.778, 216.02}, {93.3333, 148.889, 214.498}, {93.4333, 146.544, 
      214.508}, {101.733, 145.133, 214.117}, {102.167, 149.778, 214.156}, {
      110.122, 138.844, 214.906}, {117.444, 141.333, 215.578}, {116.711, 
      140.744, 215.513}, {116.667, 139.633, 215.511}, {103.1, 151.089, 
      214.236}, {93.3445, 145.522, 212.182}, {111.311, 141.344, 213.848}, {
      116.222, 142.078, 214.31}, {115.656, 146.589, 213.082}, {112.522, 
      142.111, 212.809}, {103.189, 153.522, 214.238}, {113.6, 141.878, 
      214.067}, {96.1889, 142.089, 207.819}, {96.8556, 142.767, 206.728}, {
      97.4778, 142.044, 206.787}, {98.1222, 142.933, 205.678}, {98.7222, 
      141.5, 205.737}, {99.5778, 139.933, 205.829}, {100.711, 138.889, 
      205.939}, {97.0778, 202.756, 130.204}, {100.167, 193.7, 132.811}, {99.3,
       192.089, 132.737}, {95.8556, 203.089, 133.56}, {102.367, 200.022, 
      134.17}, {103.089, 198.278, 135.39}, {94.4889, 188.089, 134.622}, {
      110.167, 207.067, 136.024}, {111.289, 199.911, 137.309}, {110.933, 
      208.167, 137.259}, {111.456, 210.289, 137.292}, {111.867, 211.178, 
      137.336}, {112.6, 211.967, 137.401}, {113.867, 211.811, 137.519}, {
      110.322, 200.756, 137.21}, {110.133, 195.289, 137.203}, {110.289, 
      194.544, 137.216}, {107.878, 190.056, 137.007}, {115.889, 191.811, 
      137.746}, {109.189, 189.922, 138.282}, {109.522, 191.233, 138.319}, {
      109.033, 198.144, 138.261}, {107.989, 199.311, 138.157}, {110.611, 
      217.522, 138.362}, {110.667, 216.1, 138.368}, {114.689, 209.956, 
      138.762}, {113.711, 210.4, 138.662}, {114.356, 210.878, 139.874}, {
      114.811, 214.022, 139.918}, {115.144, 212.678, 139.958}, {116.3, 
      212.033, 140.054}, {116.822, 206.522, 140.112}, {109.689, 198.833, 
      139.474}, {97.7889, 188.178, 138.401}, {99.4667, 188.844, 138.547}, {
      103.622, 191.333, 138.923}, {106.033, 190.222, 139.153}, {110.222, 
      191.389, 139.534}, {114.644, 190.433, 139.95}, {96.5889, 195.344, 
      139.43}, {97.5, 195.4, 139.509}, {101.256, 194.167, 139.862}, {102.056, 
      193.311, 139.934}, {103.122, 192.778, 140.039}, {108.244, 207.644, 
      140.484}, {99.0778, 211.711, 139.629}, {116.711, 214.256, 141.249}, {
      117.57, 215.344, 141.321}, {118.297, 215.233, 141.388}, {118.252, 
      216.533, 141.383}, {112.411, 213.3, 142.012}, {111.433, 218.9, 
      141.907}, {109.7, 213.4, 141.762}, {106.967, 207.578, 141.518}, {
      112.444, 214.089, 142.012}, {113, 224.956, 142.039}, {117.917, 218.189, 
      142.511}, {116.289, 214.989, 142.37}, {115.4, 205.544, 143.458}, {99.5, 
      211.9, 141.979}, {100.567, 211.656, 142.083}, {110.356, 214.067, 
      142.974}, {113.433, 224.344, 143.236}, {118.311, 227.111, 143.694}, {
      113.367, 222.811, 143.234}, {117.267, 217.489, 143.603}, {116.733, 
      215.289, 143.569}, {120.453, 210.478, 143.924}, {121.402, 208.9, 
      142.854}, {122.621, 207.744, 144.124}, {122.293, 206.633, 145.256}, {
      120.708, 208.122, 145.098}, {115.222, 206.267, 144.597}, {102.333, 
      210.7, 143.407}, {102.022, 209.578, 143.386}, {104.178, 208.5, 
      143.582}, {104.7, 208.478, 143.633}, {109.922, 213.067, 144.099}, {
      109.133, 198.656, 144.061}, {116.667, 199.1, 145.903}, {117.422, 
      199.278, 145.972}, {118.798, 205.544, 146.09}, {120.611, 205.478, 
      146.262}, {121.092, 206.067, 146.294}, {102.789, 205.989, 144.61}, {
      99.6889, 202.333, 144.338}, {104.167, 209.089, 144.734}, {103.1, 
      209.633, 144.643}, {113.6, 222.489, 145.571}, {113.467, 221.6, 
      145.563}, {118.027, 227.833, 145.979}, {97.7667, 202.511, 144.159}, {
      96.8445, 196.133, 144.087}, {96.5222, 195.233, 144.051}, {84.3778, 
      205.933, 142.92}, {84.9667, 203.667, 142.979}, {84.8222, 202.544, 
      144.122}, {84.8445, 200.711, 144.126}, {84.2, 197.989, 144.069}, {
      85.4889, 203.844, 144.182}, {105.278, 223.6, 145.961}, {112.611, 220.3, 
      146.642}, {117.803, 210.967, 147.151}, {118.793, 210.711, 147.236}, {
      116.322, 210.611, 147.018}, {123.632, 225.3, 147.662}, {117.111, 
      227.356, 147.053}, {111.056, 215.156, 146.51}, {90.4667, 196.056, 
      144.659}, {91.6222, 195.6, 144.771}, {101.211, 189.789, 145.658}, {
      100.044, 187.367, 145.55}, {101.433, 186.1, 145.693}, {100.567, 184.6, 
      145.604}, {111.344, 205.689, 147.724}, {109.389, 203.422, 147.546}, {
      109.5, 199.144, 147.559}, {118.001, 204.433, 148.341}, {116.878, 
      203.656, 148.233}, {89.3889, 196.6, 145.706}, {101.367, 204.811, 
      146.802}, {111.833, 219.389, 147.741}, {114.011, 225.333, 147.932}, {
      114.433, 224.711, 147.962}, {117.122, 228.156, 148.206}, {122.31, 
      224.433, 149.846}, {124.523, 225.167, 150.059}, {121.434, 222.822, 
      149.771}, {121.143, 222.133, 149.752}, {122.111, 221.289, 149.834}, {
      120.337, 219.911, 149.683}, {113.989, 222.378, 149.087}, {111.3, 
      220.033, 148.841}, {115.222, 221.411, 149.204}, {117.524, 214.411, 
      149.433}, {118.71, 217.222, 149.528}, {118.842, 218.033, 149.551}, {
      110.122, 217.433, 148.747}, {104.844, 224.722, 148.234}, {104.211, 
      225.156, 148.176}, {102.667, 224.911, 148.038}, {103.333, 225.189, 
      148.098}, {87.1445, 197.8, 146.657}, {91.3778, 197.033, 147.058}, {
      85.3444, 192.367, 146.507}, {85.9111, 191.233, 146.563}, {84.9111, 
      193.5, 146.46}, {88.7556, 197.122, 146.814}, {98.8778, 194.144, 
      147.75}, {99.7778, 194.3, 147.828}, {77.4, 170.378, 145.813}, {78.2444, 
      171.056, 145.902}, {101.056, 191.111, 147.951}, {108.622, 195.611, 
      148.653}, {108.644, 196.233, 148.654}, {109.733, 201.978, 148.74}, {
      117.659, 195.2, 149.481}, {111.989, 209.022, 148.933}, {124.824, 
      215.889, 150.107}, {124.527, 215, 150.071}, {119.733, 220.556, 
      149.626}, {101.622, 192.511, 148.004}, {102.9, 192.867, 148.123}, {
      77.5556, 174.433, 146.987}, {77.1222, 175.978, 148.092}, {77.5222, 
      179.722, 148.13}, {78.2667, 179.789, 148.198}, {78.6222, 180.689, 
      148.222}, {84.1889, 189.556, 148.72}, {86.7222, 199.122, 148.93}, {
      107.411, 216.289, 150.804}, {107.056, 216.711, 150.78}, {116.622, 
      213.244, 151.662}, {116.178, 210.7, 151.634}, {120.37, 216.967, 
      152.01}, {120.036, 217.178, 151.97}, {122.967, 215.467, 152.252}, {
      117.992, 220.911, 151.779}, {110.833, 220.867, 151.113}, {110.944, 
      218.7, 151.123}, {105.922, 217.478, 150.669}, {107.811, 204.378, 
      150.878}, {110.211, 198.1, 151.098}, {111.333, 196.133, 151.209}, {
      121.368, 200.767, 152.129}, {116.489, 211.411, 151.654}, {82.7667, 
      190.422, 149.741}, {90.9, 182.122, 150.516}, {89.8, 181.622, 150.409}, {
      95.4667, 196.189, 150.908}, {96.2667, 195.533, 150.979}, {108.789, 
      203.933, 152.113}, {111.856, 199.356, 152.409}, {112.689, 201.778, 
      152.479}, {121.543, 211.522, 153.28}, {122.077, 216.178, 153.328}, {
      124.07, 203.722, 153.527}, {125.302, 200.222, 153.647}, {125.75, 
      196.856, 153.698}, {112.178, 199.944, 152.446}, {112.244, 196.389, 
      152.454}, {110.356, 207.344, 152.263}, {104.444, 204.089, 151.719}, {
      114.733, 210.856, 152.656}, {86.9222, 187.822, 151.292}, {87.4222, 
      186.8, 151.344}, {88.3111, 186.044, 151.422}, {91.1445, 181.467, 
      151.7}, {100.433, 180.133, 152.561}, {102.844, 195, 152.742}, {107.111, 
      202.989, 153.12}, {101.156, 204.111, 152.568}, {95.8667, 200.322, 
      152.098}, {113.822, 211.378, 153.73}, {118.35, 211.022, 154.151}, {
      123.258, 201.089, 154.611}, {113.4, 196.656, 153.718}, {111.444, 
      197.967, 153.534}, {113.1, 195.978, 154.85}, {123.142, 195.822, 
      155.777}, {120.193, 217.989, 155.453}, {121.192, 218.456, 155.552}, {
      118.087, 211.756, 155.283}, {114.433, 223.767, 154.909}, {113.756, 
      223.378, 154.862}, {81.6778, 190.744, 151.957}, {89.6889, 184.978, 
      152.718}, {81.1667, 181.922, 151.932}, {82.2889, 180.356, 153.193}, {
      90.1556, 183.144, 153.921}, {95.2667, 194.356, 154.369}, {94.3333, 
      193.567, 154.289}, {100.878, 178.589, 154.916}, {102.056, 176.211, 
      155.03}, {88.9111, 178.6, 153.809}, {89.3667, 183.367, 153.849}, {115.5,
       197.811, 156.228}, {121.879, 204.6, 156.8}, {123.094, 213.4, 
      156.889}, {120.98, 220.2, 156.689}, {115.444, 224.956, 156.161}, {
      104.589, 207.133, 155.2}, {102.633, 208.022, 155.016}, {104.167, 
      208.056, 155.153}, {102.656, 203.844, 156.191}, {104.656, 209.556, 
      156.353}, {103.444, 208.5, 156.254}, {100.844, 209.6, 156.012}, {
      99.5111, 227.656, 155.852}, {98.2333, 227.9, 155.732}, {115.711, 
      225.467, 157.347}, {117.156, 227.633, 157.474}, {122.011, 211.5, 
      157.954}, {115.856, 198.411, 157.419}, {123.917, 195.789, 158.167}, {
      83.2333, 192.233, 154.413}, {85.3444, 193.067, 154.62}, {79.6667, 
      191.944, 154.09}, {83.9333, 192.211, 154.477}, {88.3667, 196.833, 
      154.886}, {82.0333, 191.656, 154.314}, {89.5333, 181.233, 155.017}, {
      82.5111, 179.433, 154.379}, {97.9778, 176.656, 155.808}, {89.1222, 
      177.267, 154.992}, {91.1445, 180.556, 155.177}, {112.911, 218.144, 
      158.267}, {112.878, 217.422, 158.267}, {105, 209.356, 157.546}, {
      116.911, 198.367, 158.677}, {88.4222, 196.111, 156.043}, {92.5556, 
      174.9, 156.478}, {95.0667, 176.256, 156.697}, {97.3, 175.044, 
      156.914}, {89.8333, 176.733, 156.211}, {81.7445, 178.644, 155.463}, {
      86.8556, 193.322, 157.06}, {100.244, 208.611, 158.277}, {107.189, 210.5,
       158.909}, {106.789, 211.322, 158.866}, {108.189, 210.689, 158.994}, {
      112.822, 216.611, 159.417}, {120.394, 207.811, 160.136}, {121.191, 
      209.289, 160.206}, {121.43, 208.467, 160.223}, {117.467, 198.456, 
      159.882}, {122.333, 195.522, 160.332}, {118.071, 223.544, 159.879}, {
      117.344, 228.856, 159.808}, {118.163, 228.711, 159.88}, {96.7667, 
      225.411, 157.923}, {96.7, 223.278, 157.92}, {96.1445, 221.278, 
      157.87}, {97.8889, 226.378, 158.016}, {106.089, 210.122, 158.804}, {
      108.144, 211.789, 158.99}, {121.202, 207.044, 160.209}, {104.356, 
      176.333, 159.876}, {88.2222, 178.522, 158.387}, {86.4333, 179.3, 
      158.217}, {90.5222, 179.256, 158.591}, {89.0556, 178.789, 158.458}, {
      93.8, 193.167, 158.863}, {96.6889, 218.8, 159.079}, {109.1, 208.9, 
      160.243}, {109.511, 207.267, 160.288}, {112.7, 215.811, 160.562}, {
      121.599, 221.589, 161.371}, {119.269, 199.289, 162.359}, {120.642, 
      199.444, 162.483}, {121.809, 199.2, 162.596}, {122.273, 197.167, 
      162.646}, {111.189, 224.689, 161.568}, {122.9, 222.767, 162.642}, {
      98.7111, 207.344, 160.447}, {115.067, 216.211, 161.938}, {93.9556, 
      195.3, 160.039}, {99.7556, 203.444, 160.554}, {110.333, 208.144, 
      162.68}, {109.744, 209.078, 162.622}, {95.6778, 216.889, 161.301}, {
      112.089, 224.456, 162.798}, {111.378, 222.856, 162.736}, {116.056, 
      216.7, 163.19}, {120.703, 201.778, 163.638}, {111.733, 214.389, 
      162.786}, {110.978, 208.933, 162.74}, {95.0333, 195.056, 161.298}, {
      104.756, 175.411, 162.226}, {86.6111, 174.6, 160.554}, {84.7556, 
      173.556, 160.38}, {85.5222, 180.233, 160.441}, {84.3111, 174.189, 
      160.349}, {86.9667, 177.044, 160.59}, {83.1889, 175.233, 160.24}, {
      88.7667, 177.889, 161.913}, {106.944, 176.233, 163.59}, {91.9222, 
      197.178, 162.156}, {90.8445, 197.444, 162.063}, {110.656, 209.756, 
      163.853}, {109.478, 215.511, 163.734}, {117.122, 216.656, 164.447}, {
      125.999, 224.078, 165.253}, {115.467, 202.989, 164.318}, {111.344, 
      211.256, 163.914}, {97.5556, 192.733, 163.842}, {101.667, 194.922, 
      164.217}, {102.589, 194.889, 164.31}, {101.711, 196.356, 164.218}, {
      89.9111, 205, 163.112}, {89.5889, 203.889, 163.091}, {95.3556, 216.2, 
      163.6}, {111.033, 221.544, 165.033}, {111.7, 222.444, 165.093}, {
      117.411, 217.244, 165.619}, {116.322, 217.289, 165.528}, {118.801, 
      205.2, 165.776}, {122.149, 199.589, 166.091}, {125.273, 224.811, 
      166.339}, {98.6111, 206.422, 165.067}, {98.3889, 207.544, 165.05}, {
      97.7333, 206.133, 164.99}, {97.7333, 204.011, 164.993}, {97.7556, 
      202.167, 164.997}, {95.9333, 206.911, 164.819}, {91.7222, 206.056, 
      164.436}, {103.3, 213.189, 165.491}, {104.211, 216.289, 165.564}, {
      108, 217.989, 165.919}, {108.489, 218.978, 165.951}, {110.189, 213.533, 
      166.122}, {118.029, 225.478, 166.82}, {116.811, 224.4, 166.722}, {
      116.622, 223.478, 166.693}, {117.84, 222.633, 166.81}, {114.978, 
      225.367, 166.547}, {104.422, 193.411, 165.638}, {105.1, 174.456, 
      166.891}, {98.4778, 192.067, 166.242}, {97.9778, 190.889, 166.209}, {
      118.937, 207.333, 168.103}, {114.089, 216.644, 167.634}, {112.856, 
      217.733, 167.516}, {112.144, 223.244, 167.444}, {100.7, 211.733, 
      166.418}, {102.967, 214.489, 166.619}, {92.2778, 206.733, 165.641}, {
      93.9111, 206.578, 165.801}, {96.9556, 208.1, 166.071}, {
      99.7333, 190, 167.53}, {105.133, 193.578, 168.008}, {98.6778, 208.756, 
      167.389}, {99.1556, 209.644, 167.436}, {112.056, 224.144, 168.59}, {
      114.578, 215.122, 168.837}, {115.244, 213.856, 168.9}, {113.689, 
      210.567, 168.766}, {116.611, 214.222, 169.04}, {124.626, 225.522, 
      169.751}, {119.3, 226.444, 169.258}, {114.356, 219.689, 168.816}, {
      94.8222, 215.178, 167.021}, {101.278, 171.856, 167.706}, {102.133, 
      172.833, 167.779}, {105.356, 177.189, 168.073}, {100.478, 170.133, 
      167.637}, {102.056, 188.711, 167.74}, {99.9889, 199.667, 167.536}, {
      98.7333, 199.711, 167.418}, {100.144, 190.8, 167.558}, {101.244, 
      188.222, 167.668}, {103.044, 199.144, 168.963}, {111.811, 206.667, 
      169.761}, {113.622, 211.367, 169.927}, {111.833, 217.756, 169.75}, {
      112.733, 224.944, 169.819}, {124.956, 224.922, 170.942}, {102.456, 
      187.667, 170.103}, {101.422, 168.589, 170.04}, {103.922, 178.456, 
      170.248}, {102.3, 199.467, 170.063}, {113, 226.056, 172.156}, {119.018, 
      206.511, 172.751}, {110.778, 206.5, 171.98}, {101.922, 191.456, 
      171.199}, {107.733, 168.878, 171.782}, {101.444, 166.967, 171.197}, {
      92.5, 215.478, 171.44}, {110, 205.611, 173.08}, {117.033, 204.844, 
      173.721}, {114.878, 199.333, 173.532}, {107.944, 198.144, 172.9}, {
      102.244, 198.156, 172.367}, {97.7778, 184.989, 171.98}, {97.9667, 
      185.589, 172.008}, {102.356, 196.8, 173.543}, {116.489, 202.633, 
      174.839}, {115.067, 203.1, 174.708}, {110.578, 201.822, 174.292}, {
      103.933, 187.922, 173.709}, {104.1, 176.844, 173.75}, {104.067, 173.167,
       173.752}, {102.211, 164.289, 173.588}, {107.478, 167.656, 174.072}, {
      106.378, 167.278, 175.133}, {102.889, 186.644, 174.777}, {106.089, 
      189.978, 175.056}, {107.733, 190.322, 175.216}, {107.956, 191.344, 
      175.229}, {107.4, 199.289, 175.164}, {110.511, 200.389, 175.441}, {
      102.422, 198.856, 174.699}, {110.256, 205.4, 175.418}, {113.567, 
      225.322, 175.684}, {114.678, 226.189, 175.777}, {115.2, 214.678, 
      174.689}, {116.311, 215.356, 174.796}, {115.2, 215.389, 177.008}, {
      113.567, 215.544, 176.85}, {107.311, 210.056, 176.284}, {108.8, 205.967,
       176.438}, {112.967, 201.733, 177.992}, {113.689, 201.4, 178.059}, {
      111.744, 202.8, 177.874}, {106.711, 206.033, 177.4}, {105.489, 194.478, 
      177.312}, {106.167, 193.533, 177.378}, {106.444, 192.611, 177.398}, {
      101.589, 194.911, 176.951}, {100.556, 195.978, 176.847}, {115.567, 
      226.567, 178.173}, {122.893, 223.356, 178.854}, {103.811, 185.267, 
      177.177}, {108.056, 203.533, 178.694}, {107.211, 205.9, 178.603}, {
      108.722, 206.644, 178.737}, {110.622, 201.911, 178.92}, {112.233, 
      203.589, 179.077}, {114.811, 207.567, 179.297}, {116.411, 214.844, 
      179.43}, {123.162, 223.967, 180.04}, {117.467, 226.5, 179.503}, {
      109.922, 186.889, 178.89}, {108.011, 186.244, 178.712}, {107.489, 
      187.078, 178.674}, {113.556, 202.733, 179.199}, {108.533, 204.633, 
      178.726}, {103.478, 166.378, 178.346}, {102.389, 163.667, 178.242}, {
      105.567, 166.7, 179.688}, {106.489, 166.778, 179.767}, {104.967, 
      168.044, 180.781}, {104.856, 167.133, 180.774}, {102.711, 168.844, 
      181.732}, {109.867, 181.3, 182.366}, {110.1, 182.9, 182.396}, {109.678, 
      183.944, 182.349}, {112.067, 182.833, 182.578}, {111.944, 179.6, 
      182.573}, {113.122, 182.1, 182.667}, {114.789, 179.911, 182.832}, {
      114.822, 180.833, 182.833}, {115.044, 182.333, 182.847}, {115.833, 
      183.833, 182.914}, {115.244, 184.967, 181.704}, {113.633, 180.244, 
      181.568}, {109.256, 184.456, 181.152}, {107.8, 184.011, 181.02}, {
      110.178, 203.256, 181.193}, {109.422, 207.444, 181.12}, {106.978, 
      207.844, 180.889}, {107.389, 211.478, 180.928}, {108.222, 212.067, 
      181.001}, {116.389, 209.433, 181.756}, {121.608, 221.967, 182.209}, {
      121.747, 222.978, 182.232}, {122.17, 224.9, 182.259}, {121.291, 226.156,
       182.182}, {120.168, 227.211, 182.072}, {118.964, 226.844, 181.958}, {
      121.427, 227.044, 182.19}, {105.8, 210.622, 181.941}, {117.122, 215.511,
       182.966}, {107.656, 209.133, 183.269}, {120.637, 220.978, 184.448}, {
      120.51, 217.322, 184.443}, {119.869, 230.056, 184.353}, {103.967, 
      163.611, 183.023}, {105.022, 163.056, 183.128}, {105.467, 163.033, 
      184.326}, {104.233, 171.433, 184.184}, {103.844, 165.533, 184.164}, {
      104.911, 164.978, 184.27}, {104.156, 164.422, 184.202}, {105.689, 
      161.211, 184.343}, {103.944, 202.044, 184.098}, {102.911, 201.556, 
      184.011}, {103.5, 210.911, 184.041}, {116.1, 215.956, 185.199}, {
      104.911, 209.022, 184.172}, {106.456, 209.267, 184.324}, {103.9, 
      172.344, 185.312}, {107.056, 193.189, 185.568}, {108.656, 197.822, 
      185.703}, {102.389, 199.456, 185.114}, {99.2222, 199.667, 184.832}, {
      101.978, 200.878, 185.083}, {103.522, 200.833, 185.222}, {101.6, 
      210.567, 185.031}, {118.404, 223, 186.549}, {122.683, 225.789, 
      186.936}, {108.344, 194.044, 186.839}, {109.211, 193.322, 186.916}, {
      97.7, 200.411, 185.848}, {109.956, 180.578, 187.013}, {101.511, 171.922,
       186.253}, {106.022, 164.144, 186.683}, {106.656, 163.611, 186.743}, {
      105.878, 200.856, 186.599}, {107.533, 200.189, 186.746}, {107.167, 
      199.278, 186.72}, {107.3, 198.367, 186.731}, {97.4889, 208.478, 
      186.962}, {98.1778, 209.356, 187.022}, {95.2889, 208.133, 187.931}, {
      96.6111, 186.544, 189.248}, {94.3111, 183.444, 189.046}, {103.389, 
      177.956, 189.88}, {104.222, 178.956, 189.968}, {108.944, 179.578, 
      190.402}, {114.389, 197.2, 190.866}, {123.612, 207.456, 191.693}, {
      124.136, 207.122, 191.746}, {114.567, 194.744, 190.881}, {102.489, 
      188.878, 189.79}, {101.167, 187.478, 189.67}, {98.6222, 185.233, 
      190.587}, {97.5222, 184.856, 190.496}, {94.7333, 179.489, 190.247}, {
      94.8889, 184.344, 190.252}, {96.1, 187.867, 190.347}, {104.256, 179.744,
       191.122}, {108.156, 180.322, 191.484}, {96.1222, 169.944, 190.386}, {
      96.7667, 170.456, 190.444}, {94.5445, 167.289, 191.416}, {88.7445, 
      167.489, 192.028}, {96.8778, 163.844, 192.797}, {99.0111, 184.211, 
      194.103}, {98.4333, 183.622, 194.049}, {103.633, 182.211, 194.534}, {
      103.611, 181.211, 194.533}, {104.611, 181.467, 194.633}, {105.967, 
      181.422, 194.758}, {98.2111, 163.789, 194.072}, {92.5222, 164.811, 
      194.706}, {93.1222, 163.967, 194.763}, {122.106, 218.467, 197.322}, {
      122.96, 217.344, 197.399}, {122.216, 219.5, 197.329}, {99.6, 184.089, 
      196.479}, {94.7333, 166.144, 196.057}, {93.0667, 170.889, 197.057}, {
      92.1889, 171.211, 196.98}, {96, 164.056, 197.344}, {95.4889, 164.9, 
      197.293}, {98.9111, 169.467, 197.602}, {101.589, 181.567, 197.82}, {
      110.244, 190.722, 198.608}, {107.389, 190.111, 199.501}, {111.744, 
      190.267, 199.896}, {93.3333, 171.289, 198.243}, {92.1111, 172.444, 
      198.127}, {98.7667, 179.622, 199.886}, {99.4778, 181.344, 199.947}, {
      100.522, 180.378, 200.037}, {101.889, 180.622, 200.162}, {101.156, 
      177.811, 200.099}, {100.333, 178.044, 201.193}, {92.6333, 168.356, 
      201.656}, {96.3889, 180.211, 203.131}, {110.444, 190.711, 204.416}, {
      110.467, 191.511, 204.417}, {95.0556, 179.256, 204.178}, {
      111, 191.9, 205.62}, {108.789, 188.944, 206.577}, {107.689, 185.922, 
      207.642}, {92.3111, 168.144, 206.259}, {107.789, 186.611, 208.801}, {
      106.411, 186.256, 208.674}, {95, 178.433, 207.647}, {94.2445, 177.933, 
      207.58}, {93.4222, 170.033, 207.517}, {93.6445, 170.733, 208.684}, {
      92.8556, 176.978, 208.606}, {93.7445, 176.333, 208.684}, {93.7, 175.322,
       208.683}, {103.667, 186.067, 209.59}, {104.333, 186.544, 209.652}, {
      106.556, 188.3, 209.85}, {105.978, 187.4, 209.796}, {93.4445, 173.2, 
      209.82}, {93.5333, 190.189, 192.426}, {93.9333, 189.478, 192.469}, {
      101.133, 177.1, 193.152}, {122.886, 221.711, 195.068}, {122.272, 
      222.444, 195.009}, {121.606, 221.256, 194.949}, {123.969, 208.844, 
      195.204}, {113.633, 195.178, 193.121}, {102.956, 179.7, 192.154}, {
      107.622, 180.844, 192.583}, {101.267, 177.911, 192.008}, {99.3889, 
      186.433, 191.821}, {112.156, 194.411, 192.974}, {112.278, 195.233, 
      192.996}, {124.777, 216.044, 194.1}, {123.399, 222.4, 192.798}, {124.67,
       217.889, 192.921}, {96.4667, 185.011, 189.239}, {106.944, 178.233, 
      189.051}, {108.311, 178.6, 189.177}, {103.344, 176.333, 188.727}, {
      110.656, 196.611, 189.363}, {123.596, 224.744, 190.503}, {110.933, 
      193.356, 188.233}, {108.789, 194.233, 188.038}, {108.122, 198.533, 
      187.971}, {100.544, 171.544, 187.326}, {100.033, 200.044, 186.058}, {
      104.911, 160.011, 183.123}, {105.044, 158.589, 183.134}, {105.089, 
      157.356, 183.139}, {106.333, 210.811, 181.994}, {106.9, 184.256, 
      179.774}, {111.456, 207.9, 180.153}, {109.389, 203.589, 179.971}, {
      111.878, 207.467, 180.184}, {112.878, 207.722, 180.284}, {114.822, 
      208.778, 180.463}, {110.911, 213.5, 178.927}, {110.544, 189.011, 
      177.793}, {110.978, 187.778, 176.672}, {108.411, 199.956, 175.251}, {
      114.722, 218.067, 172.331}, {82.8667, 195.144, 168.276}, {87.4445, 
      195.011, 157.114}, {94.8222, 190.8, 157.799}, {104.633, 204.178, 
      157.527}, {108.011, 205.189, 152.043}, {118.557, 216.011, 150.687}, {
      123.844, 214.4, 151.178}, {119.808, 200.211, 150.822}, {85.7667, 
      200.278, 147.694}, {86.4889, 189.978, 147.773}, {105.1, 222.689, 
      149.422}, {84.4111, 199.011, 142.93}, {117.189, 220.656, 143.594}, {
      117.898, 220.822, 143.658}, {115.1, 204.856, 142.284}, {112.633, 190.6, 
      142.084}, {111.978, 228.244, 138.476}, {110.689, 227.589, 138.356}, {
      113.244, 227.8, 138.593}, {115.922, 208.689, 138.88}, {94.9222, 187.967,
       136.973}, {109.611, 203.833, 137.141}, {96.3111, 211.722, 135.903}, {
      93.6667, 205.622, 134.513}, {94, 207.744, 134.534}, {110.656, 228.511, 
      136.031}, {109.856, 229.356, 135.96}, {113.033, 226.989, 139.732}, {
      112.456, 226.4, 139.678}, {102.967, 197.267, 135.383}, {95.7333, 
      197.489, 148.619}, {92.2889, 183.978, 154.113}, {117.167, 197.656, 
      159.848}, {115.678, 205.111, 160.858}, {116.689, 205.478, 160.958}, {
      119.927, 206.889, 161.242}, {105.911, 213.189, 159.939}, {104.822, 
      213.544, 159.849}, {119.732, 203.144, 164.707}, {120.361, 202.822, 
      164.766}, {104.978, 216.867, 165.633}, {105.156, 180.044, 171.514}, {
      118.351, 205.322, 172.69}, {104.133, 174.889, 172.586}, {102.2, 177.5, 
      174.723}, {106.822, 191.078, 176.288}, {112.4, 187.511, 176.802}, {
      118.128, 224.933, 186.528}, {118.431, 225.933, 186.548}, {120.952, 
      223.089, 186.788}, {121.031, 225.344, 186.79}, {104.011, 188.711, 
      198.026}, {105.144, 190.378, 198.132}, {51.1222, 172.333, 211.712}, {
      93.3, 169.144, 209.814}, {75.5, 164.344, 143.338}, {76.3222, 164.211, 
      143.41}, {76.4333, 164.611, 143.433}, {76.3667, 165.811, 143.412}, {
      76.8, 168.467, 144.607}, {79.8556, 166, 155.317}, {77.3556, 165.089, 
      155.083}, {75.2889, 167.389, 153.738}, {58.2778, 170.633, 153.323}, {
      60.2222, 130.1, 214.959}, {61.9556, 133.411, 213.953}, {84.3556, 
      179.067, 68.85}, {81.0667, 176.544, 70.8689}, {82.7111, 172.311, 
      72.1867}, {74.7, 184.378, 72.5844}, {75.2, 182.756, 72.6356}, {72.5445, 
      183.322, 74.7111}, {71.8222, 183.967, 75.7967}, {86.4889, 167.489, 
      77.1867}, {88.4667, 166.1, 79.6767}, {87.7667, 166.333, 79.6133}, {
      88.7556, 164.867, 82.0344}, {88.1333, 163.356, 84.2833}, {81.6111, 
      167.367, 87.1611}, {85.8222, 160.989, 87.5522}, {91.9111, 202.578, 
      88.0322}, {79.3111, 169.256, 88.09}, {82.0667, 165.678, 89.5145}, {
      83.9667, 165.011, 94.3189}, {84.5445, 163.467, 95.5445}, {82.7556, 
      165.356, 97.6933}, {83.0778, 163.822, 97.7167}, {101.578, 172.578, 
      153.833}, {112.244, 195.278, 154.776}, {114.4, 197.033, 154.969}, {
      105.922, 205.978, 154.172}, {117.1, 212.2, 155.186}, {125.042, 201.222, 
      155.933}, {111.733, 200.9, 153.55}, {112.822, 201.056, 153.657}, {
      125.286, 197.367, 154.817}, {110.689, 198.989, 152.297}, {105.189, 
      204.889, 151.786}, {86.7222, 189.067, 148.957}, {113.956, 199.3, 
      146.822}, {115.867, 202.789, 146.982}, {97.3778, 196.433, 138.347}, {
      111.889, 210.144, 138.492}, {97.5111, 196.633, 133.73}, {99.6445, 
      202.667, 133.916}, {102.089, 200.533, 134.134}, {102.1, 195.756, 
      134.157}, {85.3222, 184.667, 126.829}, {86.3333, 185.033, 125.762}, {
      86.8333, 186.033, 125.811}, {88.2, 186.078, 125.936}, {86.8111, 193.767,
       125.8}, {86.4222, 194.611, 124.604}, {86.7667, 191.522, 124.631}, {
      87.5444, 190.578, 124.717}, {87.1778, 189.989, 124.677}, {87.3111, 
      188.344, 124.688}, {86.1444, 204.756, 123.389}, {86.2111, 195.411, 
      123.42}, {88.6222, 191.978, 123.653}, {85.3556, 204.789, 122.167}, {
      83.3778, 205.067, 121.983}, {84.0778, 204.333, 122.047}, {84.1445, 
      203.633, 122.053}, {90.1889, 192.522, 122.639}, {84.5556, 200.044, 
      122.101}, {85.0445, 198.189, 120.985}, {84.9111, 199.011, 120.975}, {
      83.8556, 203.111, 120.866}, {85.5111, 205.7, 121.023}, {82.0333, 
      205.011, 120.706}, {82.7667, 197.467, 120.781}, {76.8556, 209.178, 
      119.052}, {81.2445, 207.589, 118.312}, {94.1222, 222.311, 110.198}, {
      88.5222, 225.544, 109.683}, {90.0444, 227.222, 108.65}, {94.9333, 
      224.711, 107.961}, {87.0778, 224.889, 107.232}, {94.5, 224.122, 
      106.764}, {87.7667, 225.578, 104.976}, {96.1889, 225.489, 105.759}, {
      90.5111, 212.878, 104.089}, {89.1778, 211.3, 103.983}, {
      88, 226.389, 103.838}, {88.5333, 210.6, 102.756}, {96.8889, 226.9, 
      103.501}, {86.6333, 214.633, 100.268}, {86.8556, 216.167, 100.281}, {
      97.9333, 227.467, 101.282}, {87.2111, 218.7, 100.303}, {96.6778, 
      224.978, 101.167}, {86.8445, 220.744, 100.276}, {85.8889, 218.633, 
      99.0289}, {86.9222, 217.467, 99.1322}, {89.5222, 208.344, 98.2178}, {
      89.8445, 209.356, 98.2533}, {93.8556, 228.733, 97.4322}, {95.3222, 
      228.878, 97.5644}, {95.9778, 227.022, 97.6278}, {89.1667, 207.433, 
      95.8733}, {89.1667, 210.178, 95.87}, {92.9333, 203.856, 95.0778}, {
      87.6778, 206.078, 94.5889}, {97.4222, 226.278, 95.4389}, {86.1889, 
      207.033, 93.2856}, {92.0111, 205.311, 93.83}, {91.9, 207.044, 93.82}, {
      92.5444, 207.933, 93.8778}, {92.6667, 208.756, 93.8856}, {94.1889, 
      212.956, 94.0178}, {95.2556, 212.311, 94.1067}, {96.2667, 215.744, 
      94.2033}, {96.6333, 217.867, 93.0744}, {95.4445, 223.189, 92.9544}, {
      96.9889, 225.478, 93.09}, {93.9556, 221.422, 92.8222}, {82.8222, 
      206.144, 91.8222}, {89.8, 206.411, 92.4611}, {91.3445, 206.444, 
      91.4467}, {92, 201.256, 91.5122}, {97.0556, 218.867, 91.9489}, {98.8889,
       222.678, 92.1189}, {97.7889, 222.089, 92.0122}, {99.3333, 214.411, 
      92.1744}, {92.2111, 219.833, 90.3378}, {91.0222, 219.878, 90.24}, {
      93.5333, 221.033, 90.4589}, {100.344, 216.711, 91.1045}, {100.356, 
      214.667, 91.1089}, {87.9889, 207.889, 89.9822}, {88.8556, 207.044, 
      90.0589}, {94.7889, 223.933, 90.5722}, {87.1222, 208.444, 88.7389}, {
      81.5889, 221.656, 88.2}, {82.7333, 220.6, 88.3122}, {80.9222, 220.356, 
      88.1411}, {82.0778, 222.533, 88.2489}, {83.3333, 221.8, 88.3667}, {83.7,
       219.722, 88.3944}, {89.5667, 222.067, 88.9367}, {90.3222, 222.467, 
      89.0056}, {89.9667, 220.444, 88.9822}, {96.1445, 226.233, 89.5422}, {
      99.4667, 217.256, 89.86}, {94.6778, 222.922, 90.5667}, {95.9111, 
      225.211, 90.6789}, {96.7111, 227.333, 84.9544}, {97.4889, 224.444, 
      85.0278}, {84.7222, 226.322, 83.8489}, {83.7556, 226.967, 82.5967}, {
      83.0667, 228.222, 81.38}, {82.4444, 223.956, 84.7989}, {85.6889, 
      225.789, 85.0989}, {80.4, 220.467, 92.73}, {115.311, 234.033, 
      143.401}, {116.389, 234, 143.492}, {116.811, 235.811, 143.534}, {
      117.748, 236.578, 143.613}, {116.922, 232.333, 144.714}, {118.218, 
      233.311, 145.986}, {104.611, 231.256, 149.363}, {103.744, 230.778, 
      150.441}, {104.244, 229.822, 151.646}, {115.189, 229.833, 160.763}, {
      116.2, 230.122, 160.863}, {118.23, 229.433, 163.357}, {117.883, 230.967,
       165.636}, {118.964, 230.822, 165.741}, {125.033, 223.5, 166.324}, {
      119.516, 228.667, 165.797}, {119.838, 229.989, 166.986}, {131.276, 
      233.244, 168.037}, {130.599, 232.567, 167.976}, {124.526, 224.422, 
      167.426}, {121.09, 230.256, 168.256}, {126.354, 230.978, 168.743}, {
      129.238, 232.989, 169.002}, {128.368, 232.111, 170.08}, {123.894, 
      225.456, 169.684}, {125.128, 232.233, 169.779}, {127.02, 232.278, 
      169.956}, {127.938, 234.678, 170.032}, {126.92, 234.722, 171.098}, {
      121.338, 231.033, 171.744}, {121.772, 230.233, 171.792}, {124.039, 
      224.844, 172.017}, {121.652, 231.322, 176.408}, {122.874, 232.822, 
      177.673}, {123.088, 232.089, 180.01}, {119.03, 230.711, 180.806}, {
      125.72, 233.222, 182.573}, {121.231, 224.433, 182.18}, {119.34, 229.667,
       183.149}, {126.312, 232.878, 183.782}, {127.379, 232.656, 186.207}, {
      128.096, 232.722, 186.271}, {128.686, 232.489, 188.634}, {129.293, 
      231.767, 189.86}, {130.443, 227.844, 194.6}, {134.387, 227.3, 
      197.272}, {133.482, 227.422, 197.193}, {124.606, 225.111, 196.382}, {
      134.507, 225.667, 197.298}, {136.027, 227.833, 197.431}, {125.366, 
      224.056, 197.619}, {124.618, 212.4, 197.566}, {125.086, 211.044, 
      198.768}, {132.878, 227.444, 201.777}, {131.928, 226.867, 202.85}, {
      133.27, 226.522, 202.974}, {132.604, 225.533, 204.066}, {133.623, 226.1,
       204.167}, {132.273, 224.311, 205.197}, {65.0667, 163.578, 230.388}, {
      64.6556, 165.533, 231.503}, {63.0445, 165.289, 231.358}, {64.1222, 
      164.211, 229.14}, {63.8778, 164.744, 227.952}, {124.402, 213.7, 
      196.382}, {121.427, 219.311, 196.107}, {128.059, 206.167, 195.583}, {
      122.197, 220.322, 195.007}, {130.581, 229.267, 194.609}, {122.896, 
      208.589, 193.947}, {127.838, 204.767, 194.402}, {123.871, 215.656, 
      194.021}, {123.758, 217.2, 191.691}, {122.697, 207.278, 191.614}, {
      122.566, 224.156, 190.402}, {119.749, 216.544, 185.529}, {113.911, 
      213.211, 172.266}, {125.12, 235.178, 170.927}, {126.942, 232.778, 
      171.102}, {116.556, 225.522, 169.007}, {113.711, 223.456, 167.583}, {
      120.219, 221.022, 162.399}, {117.629, 227.822, 162.149}, {121.018, 
      220.878, 162.483}, {118.461, 237.689, 140.203}, {114.9, 236.589, 
      139.881}, {116.044, 235.944, 139.992}, {115.122, 232.722, 138.749}, {
      113.778, 230.222, 138.628}, {114.944, 237.411, 137.563}, {114.511, 
      238.133, 137.532}, {108.889, 229.889, 135.861}, {108.011, 229.922, 
      135.786}, {97.0445, 227, 90.7722}, {84.7667, 235.178, 82.6733}, {
      85.5445, 233.933, 82.7589}, {87.1889, 238.756, 81.73}, {83.2, 231.767, 
      81.3845}, {85.7333, 178.211, 66.6722}, {83.8222, 169.233, 75.7711}, {
      81.3556, 177.767, 70.9022}, {137.371, 65.0222, 127.401}, {136.716, 
      64.6334, 127.351}, {148.564, 61.0556, 199.683}, {171.964, 105.944, 
      213.797}, {173.121, 64.2556, 213.182}, {185.327, 98.5556, 204.729}, {
      149.554, 85.7556, 143.942}, {147.653, 75.8, 143.179}, {169.853, 80.0333,
       188.228}, {195.738, 194.522, 200.528}, {124.838, 67.1222, 206.049}, {
      127.278, 71.3667, 188.397}, {135.163, 68.8556, 188.496}, {140.36, 
      65.7667, 187.323}, {130.94, 70.3556, 186.192}, {143.56, 66.5889, 
      186.37}, {137.599, 47, 173.511}, {141.328, 47.8556, 173.701}, {135.321, 
      46.7445, 174.537}, {148.38, 52.1667, 172.002}, {130.54, 47, 173.264}, {
      126.931, 48.0778, 174.337}, {142.619, 48.6222, 172.677}, {133.646, 
      72.6889, 151.49}, {122.934, 62.6222, 136.884}, {140.21, 69.7444, 
      136.862}, {117.267, 54.1111, 134.967}, {140.3, 63.6111, 127.404}, {
      136.647, 62.4555, 127.196}, {121.601, 69.1445, 210.587}, {146.276, 
      62.6111, 196.341}, {125.644, 68.8889, 194.921}, {144.151, 70.2667, 
      193.417}, {130.526, 71.7889, 190.787}, {144.271, 50.5444, 172.869}, {
      126.261, 50.7111, 169.99}, {133.827, 65.6556, 138.6}, {145.303, 55.5778,
       198.062}, {146.829, 57.9889, 197.161}, {175.747, 104.911, 224.017}, {
      177.281, 104.389, 222.887}, {178.997, 110.622, 214.369}, {178.002, 
      108.522, 214.188}, {181.422, 97.5667, 211.279}, {181.4, 106.533, 
      211.906}, {172.643, 106.944, 212.767}, {174.507, 107.178, 209.463}, {
      175.338, 109.389, 209.647}, {180.038, 107.344, 208.544}, {174.898, 
      111.044, 202.977}, {172.973, 111.289, 206.311}, {175.402, 112.378, 
      203.087}, {177.97, 112.1, 203.158}, {177.026, 109.7, 204.08}, {192.738, 
      91.5222, 196.601}, {188.521, 86.7222, 198.364}, {166.443, 71.4333, 
      199.91}, {168.438, 66.9667, 199.667}, {168.719, 70.4778, 201.046}, {
      185.33, 86.5889, 201.63}, {159.092, 67.8, 196.013}, {170.654, 73.8556, 
      195.717}, {176.39, 104.856, 214.998}, {171.443, 67.3, 213.337}, {
      175.209, 58.6889, 212.866}, {176.78, 61.8111, 215.387}, {177.979, 
      106.722, 205.043}, {169.941, 70.2667, 206.721}, {176.242, 59.6778, 
      214.093}, {177.884, 64.0667, 216.709}, {173.388, 74.5889, 193.602}, {
      173.451, 80.4444, 191.768}, {167.98, 77.6445, 191.381}, {169.774, 
      78.4556, 192.623}, {173.202, 78.4222, 191.618}, {174.82, 75.3556, 
      188.074}, {171.747, 81.2667, 188.381}, {158.75, 59.1778, 181.872}, {
      156.541, 56.5445, 180.488}, {148.604, 68.6778, 184.43}, {150.937, 
      68.2556, 182.234}, {153.718, 59.6889, 178.348}, {150.924, 60.0333, 
      174.888}, {162.586, 66.5333, 176.873}, {161.704, 70.7445, 176.013}, {
      163.3, 60.1667, 173.083}, {161.066, 76.7445, 170.78}, {157.511, 65.1667,
       169.846}, {167.711, 70.4444, 168.309}, {163.752, 75.4222, 167.396}, {
      165.361, 74.4556, 166.26}, {165.608, 72.8667, 163.897}, {
      154.662, 71, 161.122}, {157.844, 73.7889, 160.304}, {162.376, 73.7667, 
      159.338}, {164.742, 72.6222, 160.463}, {173.923, 62.8556, 158.977}, {
      174.429, 63.8111, 159.062}, {188.357, 68.6333, 159.886}, {185.828, 
      69.8889, 165.518}, {170.231, 70.8555, 165.041}, {169.163, 67.8556, 
      164.793}, {170.324, 69.0222, 164.917}, {173.646, 66.0111, 164.821}, {
      170.819, 63.6667, 162.311}, {170.62, 62.6445, 170.127}, {186.127, 
      72.1111, 166.822}, {146.899, 79.1333, 143.386}, {149.151, 83.6444, 
      142.657}, {154.157, 58.8889, 163.642}, {150.341, 59.5334, 168.062}, {
      155.941, 59.9555, 169.426}, {145.147, 77.6222, 140.957}, {190.049, 
      73.1333, 163.646}, {167.681, 67.8556, 176.021}, {153.057, 68.7889, 
      185.732}, {155.458, 69.1889, 185.843}, {152.223, 67.5333, 185.614}, {
      151.239, 67.2444, 185.56}, {163.552, 77.0667, 173.137}, {164.784, 
      63.5778, 173.373}, {166.526, 65.2889, 173.554}, {157.447, 74.9778, 
      193.073}, {149.836, 68.9889, 192.388}, {156.672, 72.4556, 191.747}, {
      138.877, 70.8445, 192.136}, {163.4, 70.6222, 174.942}, {157.724, 
      61.1889, 168.436}, {146.22, 69.1778, 197.922}, {184.2, 97.8333, 
      205.762}, {179.024, 108.467, 206.324}, {199.56, 130.133, 204.05}, {
      204.649, 133.989, 203.374}, {204.632, 136.544, 201.29}, {203.076, 
      135.078, 205.642}, {202.99, 139.256, 205.932}, {203.651, 137.778, 
      205.851}, {202.288, 131.389, 204.233}, {203.633, 130.522, 204.219}, {
      199.827, 92.4889, 191.27}, {153.812, 70.7667, 194.912}, {155.967, 
      70.2222, 192.689}, {157.876, 70.4222, 192.77}, {174.327, 78.8111, 
      192.808}, {196.4, 84.6889, 193.99}, {151.781, 71.2, 198.258}, {206.672, 
      209.489, 205.341}, {196.928, 206.967, 203.687}, {196.401, 200.367, 
      202.083}, {205.37, 214.978, 204.542}, {192.664, 214.344, 199.546}, {
      187.523, 213.044, 197.029}, {189.891, 210.633, 198.067}, {195.311, 
      197.4, 197.329}, {192.038, 211.989, 198.237}, {190.1, 208.711, 
      196.816}, {203.029, 193.956, 192.849}, {188.273, 222.756, 194.348}, {
      194.207, 207.2, 193.467}, {195.828, 201, 191.967}, {185.211, 219.711, 
      191.767}, {201.021, 199.144, 190.88}, {188.974, 206.189, 190.952}, {
      187.634, 211.4, 191.27}, {184.591, 214.3, 190.244}, {
      203.546, 202, 190.046}, {205.722, 208.244, 187.172}, {197.001, 196.222, 
      184.903}, {206.296, 213.3, 185.299}, {191.759, 209.444, 194.662}, {
      201.969, 210.111, 201.837}, {193.203, 215.789, 200.804}, {191.327, 
      218.2, 199.769}, {203.346, 218.589, 188.936}, {197.531, 216.367, 
      188.578}, {203.8, 197.344, 187.466}, {193.088, 202.067, 187.422}, {
      194.082, 215.756, 185.044}, {201.712, 195.2, 180.488}, {195.488, 
      195.867, 180.317}, {221.595, 188.822, 175.089}, {190.531, 206.589, 
      179.754}, {189.741, 225.967, 178.837}, {190.566, 204.1, 176.211}, {
      223.295, 185.356, 176.043}, {224.126, 187.478, 176.221}, {198.762, 
      231.244, 177.259}, {198.108, 230.578, 177.19}, {
      196.034, 230, 177.077}, {190.85, 223.689, 175.331}, {192.189, 225.833, 
      175.528}, {175.783, 225.033, 173.776}, {199.82, 203.078, 173.079}, {
      197.827, 206.678, 173.261}, {223.158, 192.256, 173.137}, {218.406, 
      189.022, 176.129}, {219.391, 189.144, 176.172}, {203.877, 216.078, 
      183.147}, {223.795, 193.133, 178.852}, {194.964, 204.267, 178.624}, {
      199.198, 206.478, 178.927}, {193.823, 216.9, 178.344}, {183.056, 
      222.667, 170.478}, {187.746, 218.944, 169.258}, {189.814, 219.478, 
      171.614}, {178.217, 225.822, 168.269}, {176.359, 224.478, 169.248}, {
      189.497, 216.644, 169.158}, {186.387, 230.944, 170.05}, {181.072, 
      229.422, 165.236}, {189.656, 216.111, 164.603}, {192.366, 210.367, 
      163.173}, {186.356, 226.889, 164.12}, {206.29, 211.122, 204.304}, {
      194.618, 194.944, 200.518}, {197.734, 208.289, 201.56}, {199.484, 
      209.867, 197.224}, {191.373, 203.167, 188.578}, {209.211, 208.556, 
      189.578}, {202.95, 209.411, 188.28}, {201, 210.844, 187.189}, {199.668, 
      212.389, 187.251}, {200.336, 203.544, 184.409}, {206.359, 203.833, 
      183.501}, {207.09, 204.222, 183.553}, {193.772, 208.3, 184.511}, {
      201.663, 201.867, 186.584}, {198.008, 199.378, 181.773}, {204.07, 
      202.111, 184.439}, {201.256, 214.222, 198.714}, {199.384, 206.156, 
      183.42}, {195.821, 198.411, 182.753}, {222.232, 185.2, 178.242}, {
      199.286, 212.933, 166.979}, {194.207, 221.044, 167.37}, {200.609, 
      213.967, 160.327}, {201.146, 207.556, 156.512}, {177.968, 219.933, 
      156.569}, {186.787, 208.144, 156.052}, {174.691, 221.167, 155.418}, {
      173.85, 223.011, 155.517}, {173.303, 224.833, 154.502}, {174.211, 225.7,
       154.594}, {183.194, 219.7, 154.488}, {187.86, 230.922, 156.56}, {
      196.282, 226.756, 155.439}, {187.006, 222.533, 157.067}, {186.262, 
      221.078, 156.939}, {195.643, 217.789, 157.037}, {186.123, 226.578, 
      156.196}, {192.097, 225.311, 156.316}, {179.776, 217.989, 149.74}, {
      176.878, 212.867, 149.28}, {178.747, 215.067, 148.377}, {193.074, 
      210.944, 149.711}, {191.918, 207.944, 149.461}, {195.578, 204.878, 
      151.621}, {182.698, 212.978, 149.491}, {196.837, 204.022, 158.376}, {
      197.701, 208.422, 157.591}, {190.77, 208.5, 156.217}, {201.113, 216.044,
       167.26}, {191.354, 213.033, 165.586}, {189.251, 224.911, 166.343}, {
      188.661, 234.189, 166.972}, {190.61, 233.133, 168.09}, {191.24, 229.556,
       166.738}, {187.19, 219.589, 165.899}, {204.544, 214.267, 166.132}, {
      194.393, 229.8, 164.603}, {185.561, 230.4, 165.46}, {185.604, 228.556, 
      164.21}, {188.171, 208.322, 161.76}, {188.694, 213.589, 158.761}, {
      190.401, 201.433, 171.496}, {190.357, 205.389, 170.648}, {193.379, 
      204.622, 171.823}, {203.979, 214.856, 172.909}, {197.48, 209.233, 
      171.166}, {187.268, 224.433, 166.24}, {189.142, 227.078, 169.876}, {
      190.559, 215.378, 169.107}, {194.727, 213.944, 169.151}, {190.557, 
      202.022, 167.034}, {196.587, 204.856, 162.936}, {188.747, 223.844, 
      178.653}, {222.953, 191.056, 176.43}, {203.476, 193.022, 182.643}, {
      202.69, 195.233, 188.418}, {189.142, 225.544, 193.45}, {190.364, 
      220.678, 196.522}, {195.823, 200.033, 187.376}, {196.33, 200.611, 
      187.433}, {196.611, 211.011, 196.064}, {201.643, 218.967, 164.099}, {
      198.906, 215.489, 163.76}, {190.829, 218.411, 152.402}, {198.534, 
      226.856, 155.524}, {182.186, 219.1, 152.149}, {184.483, 210.933, 
      150.534}, {174.906, 219.4, 146.283}, {179.001, 210.5, 145.804}, {
      172.067, 212.333, 144.567}, {174.961, 212.411, 144.673}, {183.308, 
      219.178, 146.562}, {186.129, 214.4, 144.063}, {183.392, 206.278, 
      141.153}, {183.25, 203.244, 140.936}, {178.976, 218.167, 141.83}, {
      181.522, 223.378, 137.777}, {180.582, 221.533, 136.476}, {181.372, 
      219.489, 135.237}, {170.753, 216.689, 134.67}, {173.203, 213.378, 
      133.401}, {170.341, 214.267, 134.487}, {174.407, 217.756, 134.872}, {
      165.969, 218.022, 133.473}, {183.791, 192.133, 132.284}, {180.154, 
      196.044, 129.045}, {177.123, 200.567, 128.132}, {186.809, 187.644, 
      124.182}, {190.276, 205, 153.707}, {189.047, 207.911, 148.236}, {
      190.509, 206.067, 147.02}, {172.178, 219.256, 143.917}, {195.312, 
      205.844, 140.416}, {195.557, 202.456, 133.417}, {189.553, 189.489, 
      131.177}, {182.201, 195.7, 132.479}, {190.011, 193.889, 132.624}, {
      181.229, 205.089, 134.225}, {175.347, 237.533, 134.043}, {175.938, 
      230.044, 131.277}, {171.416, 232.389, 132.406}, {165.612, 228.356, 
      127.413}, {157.026, 220.9, 118.697}, {159.69, 217.789, 118.573}, {
      187.753, 200.289, 135.24}, {182.294, 208.567, 134.505}, {178.019, 
      236.022, 136.277}, {185.311, 204.467, 138.832}, {181.237, 199.989, 
      136.13}, {187.751, 205.122, 137.84}, {189.131, 193.833, 135.974}, {
      185.149, 199.233, 136.213}, {184.231, 201.844, 136.364}, {186.821, 
      192.656, 135.811}, {189.637, 194.889, 136.066}, {166.442, 218.233, 
      139.136}, {170.537, 222.022, 136.16}, {172.61, 222.5, 136.265}, {
      168.514, 221.089, 137.161}, {168.669, 218.844, 137.01}, {197.077, 
      210.233, 137.399}, {177.714, 201.944, 137.267}, {176.317, 214.833, 
      139.243}, {191.6, 200.989, 132.053}, {183.603, 197.778, 130.411}, {
      185.609, 195.378, 130.312}, {181.92, 203.744, 128.522}, {189.58, 
      208.122, 138.113}, {193.424, 208.122, 137.124}, {177.383, 212.278, 
      130.084}, {188.646, 197.389, 136.206}, {177.58, 195.867, 124.435}, {
      160.419, 223.244, 121.242}, {176.616, 195.011, 118.693}, {163.77, 
      204.533, 115.541}, {163.682, 210.022, 115.922}, {180.98, 207.967, 
      115.244}, {174.063, 202.244, 113.479}, {194.096, 183.744, 110.621}, {
      187.452, 208.289, 117.754}, {185.297, 210.711, 117.848}, {184.306, 
      180.156, 114.552}, {187.992, 185.811, 111.691}, {180.164, 195.367, 
      112.087}, {181.419, 194.811, 112.091}, {168.803, 195.233, 113.928}, {
      169.626, 194.544, 113.908}, {159.003, 214.833, 113.833}, {182.859, 
      182.489, 115.789}, {179.968, 179.067, 117.695}, {177.062, 199.044, 
      117.868}, {161.423, 221.122, 121.128}, {167.204, 219.611, 124.61}, {
      189.584, 185.4, 122.998}, {188.181, 186, 122.991}, {178.246, 197.067, 
      126.789}, {185.057, 188.578, 126.432}, {183.824, 190.333, 128.773}, {
      186.887, 189.156, 128.798}, {182.32, 215.956, 131.637}, {187.89, 187.9, 
      128.745}, {183.72, 198.522, 127.082}, {192.829, 214.1, 137.521}, {
      157.358, 184.411, 101.492}, {162.824, 182.478, 101.548}, {187.486, 
      180.167, 102.247}, {162.618, 188.322, 105.334}, {160.962, 187.967, 
      105.251}, {172.911, 190.278, 105.83}, {164.857, 188.056, 105.393}, {
      167.029, 189.233, 107.813}, {167.4, 190.456, 111.298}, {170.666, 
      200.322, 113.226}, {172.682, 199.011, 109.819}, {160.098, 211.189, 
      115.879}, {191.717, 185.633, 107.301}, {191.831, 191.411, 106.571}, {
      190.834, 190.367, 106.462}, {187.149, 185.911, 107.16}, {174.309, 
      196.567, 108.581}, {164.317, 221.7, 121.27}, {168.224, 227.422, 
      124.053}, {170.634, 234.567, 135.917}, {183.936, 213.767, 128.156}, {
      177.327, 216.567, 139.4}, {170.833, 223.444, 139.653}, {171.95, 219.289,
       133.771}, {186.538, 202.344, 131.971}, {186.31, 197.422, 131.619}, {
      175.753, 194.433, 100.588}, {161.386, 181.244, 102.549}, {169.53, 
      193.211, 102.532}, {175.421, 199.133, 105.414}, {171.227, 196.889, 
      103.987}, {174.016, 195.622, 102.858}, {162.243, 187.989, 101.912}, {
      178.633, 200.556, 122.537}, {161.101, 179.311, 101.266}, {159.651, 
      176.211, 102.136}, {163.018, 175.167, 103.304}, {167.463, 172.1, 
      104.369}, {174.068, 170.756, 105.643}, {171.518, 164, 105.081}, {
      172.997, 163.111, 105.071}, {168.941, 166.078, 107.384}, {188.929, 
      175.267, 98.5833}, {187.782, 174.1, 98.4622}, {183.537, 178.5, 96.36}, {
      184.869, 177.078, 96.3067}, {167.912, 193.189, 101.351}, {169.54, 
      170.944, 104.36}, {176.44, 174.667, 113.893}, {181.506, 176.533, 
      116.448}, {182.443, 180.033, 117.849}, {187.29, 185.422, 117.272}, {
      183.108, 189.9, 125.333}, {197.927, 216.244, 175.058}, {164.042, 
      211.689, 117.175}, {177.264, 201.389, 114.654}, {171.74, 200.444, 
      113.271}, {174.628, 195.8, 118.679}, {176.118, 197.222, 118.831}, {
      173.039, 216.689, 116.715}, {172.377, 210.244, 111.718}, {180.186, 
      201.089, 126.015}, {172.078, 236.256, 132.7}, {185.829, 201.911, 
      124.022}, {185.546, 197.789, 124.847}, {159.423, 216.633, 115.097}, {
      175.181, 193.822, 108.42}, {193.99, 188.133, 109.802}, {189.849, 
      186.567, 107.3}, {151.479, 181.633, 87.5667}, {151.308, 180.078, 
      85.1889}, {147.208, 178.767, 88.34}, {145.372, 179.167, 88.3045}, {
      125.399, 68.7111, 199.41}, {149.044, 67.6111, 197.911}, {177.403, 
      108.356, 207.383}, {171.357, 65.5889, 213.213}, {164.516, 69.3889, 
      195.19}, {188.551, 84.8222, 197.109}, {134.748, 70.9222, 193.134}, {
      199.733, 88.3, 190.973}, {198.206, 86.1667, 191.909}, {157.589, 56.6555,
       183.902}, {159.786, 58.5667, 182.989}, {159.769, 58.6444, 176.223}, {
      168.917, 68.8778, 176.136}, {166.261, 68.4889, 176.016}, {162.722, 
      75.1889, 172.977}, {171.608, 63.6222, 167.968}, {150.166, 69.3445, 
      199.196}, {190.183, 78.1222, 169.63}, {187.691, 73.2445, 166.956}, {
      149.243, 82.2444, 142.561}, {148.377, 69.1667, 193.488}, {168.253, 
      68.5778, 193.003}, {166.213, 68.6889, 194.077}, {184.657, 215.678, 
      189.219}, {194.792, 215.167, 177.133}, {192.391, 204.711, 143.604}, {
      190.528, 187.789, 106.271}, {177.179, 216.744, 117.987}, {165.807, 
      219.356, 122.282}, {179.629, 203.878, 132.961}, {175.711, 235.367, 
      133.903}, {162.959, 207.267, 115.704}, {171.51, 197.922, 110.824}, {
      194.082, 201.156, 133.275}, {194.591, 209.378, 147.393}, {176.342, 
      231.378, 132.507}, {187.281, 219.6, 156.871}, {173.261, 220.556, 
      137.29}, {180.672, 206.678, 134.317}, {186.862, 204.3, 135.489}, {
      197.61, 205.667, 137.099}, {197.891, 204.289, 135.874}, {165.379, 
      226.178, 127.253}, {159.614, 222.422, 121.156}, {159.448, 223.6, 
      121.233}, {173.307, 219.811, 121.452}, {172.349, 224.367, 142.033}, {
      189.95, 213.378, 137.37}, {174.171, 199.356, 115.542}, {183.37, 85.5222,
       205.996}, {192.603, 85.2778, 196.16}, {192.834, 88.0778, 196.363}, {
      202.611, 97.4889, 192.854}, {181, 108.356, 207.509}, {210.672, 204.411, 
      187.077}, {197.541, 195.044, 184.84}, {220.682, 187.889, 173.868}, {
      194.579, 228.267, 174.658}, {198.341, 217.589, 171.78}, {199.128, 216.7,
       170.622}, {192.207, 213.322, 169.02}, {193.369, 203.511, 166.113}, {
      200.264, 212.378, 159.08}, {196.287, 209.278, 158.724}, {191.198, 
      214.289, 152.127}, {170.819, 221.078, 129.347}, {177.988, 199.533, 
      121.319}, {158.057, 220.356, 118.695}, {162.727, 208.567, 118.034}, {
      158.446, 211.533, 116.968}, {169.716, 191.867, 112.601}, {180.468, 
      192.611, 111.904}, {182.863, 195.922, 112.22}, {168.431, 189.8, 
      111.288}, {172.968, 165.678, 109.758}, {171.714, 165.367, 109.693}, {
      173.327, 169.522, 108.901}, {193.378, 184.478, 110.648}, {171.904, 
      190.844, 104.712}, {167.026, 223.889, 123.765}, {163.77, 207.011, 
      116.838}, {175.482, 212.289, 128.895}, {185.907, 85.9667, 197.098}, {
      174.55, 60.0111, 212.936}, {174.922, 62.3333, 214.232}, {174.253, 
      61.2667, 214.134}, {153.921, 68.7, 194.772}, {174.102, 76.8778, 
      194.926}, {188.714, 75.7333, 167.166}, {152.303, 60.4444, 167.071}, {
      148.833, 54.2333, 171.024}, {128.348, 58.4111, 191.286}, {132.781, 
      62.0889, 188.899}, {123.372, 54.7889, 194.87}, {117.178, 55.8, 
      198.294}, {124.687, 56, 195.262}, {132.634, 64.0667, 194.209}, {134.096,
       64.6556, 193.237}, {130.879, 63.9445, 194.049}, {134.96, 62.7333, 
      190.419}, {159.407, 88.8556, 199.814}, {151.493, 89.5222, 215.116}, {
      197.014, 175.133, 224.869}, {198.39, 216.878, 169.849}, {118.602, 
      64.0778, 176.22}, {131.301, 56.5667, 177.751}, {139.404, 59.6444, 
      179.108}, {146.414, 63.3555, 180.532}, {144.804, 68.9111, 179.357}, {
      101.656, 53.7778, 171.243}, {122.208, 68.2889, 144.854}, {123.579, 
      68.2445, 144.946}, {133.199, 71.1889, 143.968}, {130.797, 72.0222, 
      142.788}, {129.09, 70.3889, 141.056}, {135.127, 58.3555, 178.472}, {
      135.118, 62.3111, 179.438}, {141.96, 59.4111, 178.04}, {144.131, 
      57.9111, 171.784}, {128.262, 53.9667, 169.638}, {124.96, 50.2222, 
      168.478}, {99.3222, 54.4333, 167.59}, {125.638, 55.0556, 170.919}, {
      126.92, 54.9, 170.979}, {116.422, 72.5778, 169.653}, {125.22, 65.9889, 
      145.741}, {122.718, 64.2556, 135.449}, {115.244, 60.3222, 154.486}, {
      113.978, 64.6889, 157.883}, {111.478, 63.8334, 158.697}, {143.379, 
      60.5111, 178.413}, {144.896, 61.2111, 181.112}, {120.877, 56.0667, 
      176.852}, {117.911, 56.4778, 176.729}, {119.027, 61.5889, 176.859}, {
      117.344, 59.9333, 176.329}, {126.88, 56.2444, 177.341}, {137.66, 
      59.1778, 180.077}, {123.627, 55.3111, 176.87}, {118.84, 52.6556, 
      168.614}, {152.724, 66.4, 175.71}, {114.378, 74.3556, 172.371}, {
      116.956, 76.7111, 174.338}, {114.278, 77.1667, 173.047}, {118.672, 
      76.4333, 173.197}, {117.356, 73.8111, 173.66}, {116.956, 78.0333, 
      173.46}, {119.239, 68.3445, 176.107}, {158.689, 66.7222, 167.766}, {
      161.594, 88.6222, 197.519}, {163.171, 91.3667, 195.869}, {166.088, 
      91.7445, 192.563}, {159.732, 86.6, 198.087}, {156.344, 85.4889, 
      201.201}, {154.696, 84.0778, 203.147}, {131.134, 74.4111, 199.032}, {
      133.163, 81.2222, 202.047}, {143.202, 72.8334, 199.55}, {144.304, 
      72.8778, 199.642}, {145.55, 75.5889, 199.184}, {146.182, 78.7889, 
      201.224}, {130.141, 80.6778, 199.272}, {143.974, 81.0556, 204.023}, {
      142.238, 90.7445, 206.258}, {137.577, 88.4778, 210.194}, {139.402, 
      92.0556, 211.203}, {136.693, 83.9889, 206.622}, {141.033, 93.0444, 
      207.941}, {155.134, 93.2445, 219.923}, {153.021, 86.5333, 209.661}, {
      135.5, 90.6667, 210.572}, {140.593, 87.5889, 210.204}, {142.002, 
      86.9445, 206.527}, {135.276, 83.3445, 205.144}, {134.319, 82.2111, 
      204.798}, {159.302, 64.9556, 167.38}, {162.971, 65.6111, 161.768}, {
      154.382, 64.7111, 171.793}, {153.253, 62.2667, 172.328}, {146.562, 
      58.5333, 173.329}, {165.829, 129.278, 248.856}, {179.71, 116.222, 
      216.48}, {180.923, 117.689, 215.716}, {185.174, 148.811, 222.407}, {
      186.924, 150.689, 220.583}, {179.94, 112.989, 204.83}, {181.739, 
      121.033, 216.59}, {184.666, 146.133, 221.717}, {185.153, 142.967, 
      222.194}, {185.043, 142.022, 221.953}, {182.281, 113.378, 207.5}, {
      188.08, 167.8, 221.2}, {187.209, 167.056, 220.954}, {188.122, 163.1, 
      217.657}, {190.129, 166.5, 218.636}, {188.87, 161.067, 214.779}, {
      190.251, 161.511, 214.991}, {192.528, 165.244, 214.871}, {186.44, 
      162.344, 212.496}, {187.216, 163.667, 212.877}, {184.853, 163.711, 
      221.176}, {185.874, 164.9, 220.329}, {195.147, 175.044, 229.548}, {
      193.482, 172.622, 226.42}, {194.849, 171.522, 226.253}, {196.854, 171.1,
       225.1}, {196.15, 172.956, 225.499}, {194.122, 173.956, 230.419}, {
      182.076, 210.533, 215.464}, {184.978, 212.256, 216.101}, {180.539, 
      208.233, 213.563}, {179.799, 205.956, 210.541}, {178.264, 235.156, 
      215.131}, {179.757, 236.344, 215.532}, {182.938, 208.789, 212.68}, {
      193.201, 212.867, 212.024}, {191.827, 213.211, 212.007}, {187.323, 
      206.878, 208.912}, {186.923, 206.144, 206.28}, {183.772, 205.044, 
      206.976}, {183.432, 206.211, 207.234}, {188.906, 229.967, 212.236}, {
      179.764, 226.789, 209.577}, {187.219, 214.3, 210.714}, {181.559, 
      240.544, 214.264}, {180.509, 238.267, 213.631}, {183.418, 216.067, 
      207.233}, {184.107, 209.967, 205.799}, {185.129, 210.411, 205.986}, {
      183.39, 220.756, 207.163}, {184.374, 219.267, 206.873}, {185.759, 
      228.711, 208.08}, {188.882, 232.167, 209.156}, {181.466, 213.533, 
      202.829}, {188.102, 219.122, 203.482}, {182.788, 229.044, 205.506}, {
      176.6, 230.2, 204.117}, {176.769, 221.289, 200.753}, {179.452, 209.244, 
      198.019}, {177.362, 213.067, 201.206}, {179.7, 228.644, 213.651}, {
      180.876, 228.8, 213.776}, {181.734, 227.433, 211.082}, {184.272, 
      230.933, 209.71}, {177.192, 223.044, 202.419}, {172.211, 226.411, 
      193.184}, {171.822, 225.178, 192.856}, {173.487, 225.6, 193.082}, {
      177.936, 221.678, 192.458}, {170.066, 228.2, 189.842}, {164.11, 222.956,
       185.689}, {194.544, 217.833, 187.937}, {189.061, 208.278, 183.973}, {
      189.604, 211.367, 185.992}, {184.863, 208.856, 185.026}, {187.6, 
      222.556, 192.187}, {188.738, 223.556, 192.517}, {176.354, 213.878, 
      195.278}, {191.4, 208.933, 196.403}, {186.483, 198.622, 193.523}, {
      191.646, 197.844, 193.72}, {187.661, 224.167, 198.631}, {176.248, 
      230.356, 199.289}, {189.72, 209.589, 194.028}, {184.016, 197.556, 
      190.668}, {186.486, 196.867, 189.477}, {181.482, 214.211, 187.284}, {
      192.991, 214.511, 185.787}, {183.721, 204.978, 181.564}, {183.421, 
      208.167, 182.32}, {169.281, 225.389, 184.257}, {169.833, 232.322, 
      183.577}, {177.533, 224.944, 182.351}, {165.32, 225.333, 180.312}, {
      163.261, 216.822, 174.464}, {172.776, 227.656, 181.436}, {198.23, 215.7,
       178.008}, {190.063, 221.422, 180}, {172.866, 226.2, 177.469}, {168.912,
       241.133, 178.384}, {171.058, 238.144, 177.817}, {176.943, 235.422, 
      180.021}, {175.16, 232.456, 181.577}, {181.713, 205.3, 176.651}, {
      180.75, 207.811, 177.194}, {182.544, 210.078, 177.879}, {185.262, 
      216.389, 207.45}, {178.902, 224.456, 204.097}, {187.163, 202.311, 
      196.903}, {185.987, 203.889, 197.201}, {190.212, 200.344, 195.442}, {
      190.117, 199.044, 196.327}, {199.064, 199.656, 189.891}, {199.884, 
      199.722, 189.968}, {202.183, 199.889, 188.959}, {177.424, 220.089, 
      196.873}, {186.626, 207.511, 187.241}, {179.729, 210.078, 190.988}, {
      184.19, 217.944, 190.81}, {179.483, 211.044, 187.569}, {183.714, 
      209.978, 186.419}, {187.291, 210.4, 185.583}, {173.251, 225.5, 
      189.421}, {189.768, 225.867, 190.743}, {179.312, 216.078, 188.783}, {
      188.11, 207.4, 188.531}, {179.818, 212.356, 200.007}, {178.664, 212.611,
       197.572}, {178.818, 210.033, 198.161}, {181.977, 209.578, 199.492}, {
      178.604, 215.967, 200.798}, {175.659, 231.033, 186.109}, {173.934, 
      223.933, 183.042}, {169.404, 228.156, 177.687}, {171.673, 235.033, 
      179.533}, {186.039, 213.178, 206.728}, {184.3, 227.511, 204.037}, {
      187.239, 230.911, 206.292}, {177.797, 229.133, 205.156}, {181.732, 
      218.844, 192.05}, {183.501, 213.467, 187.252}, {179.284, 218.689, 
      183.368}, {171.729, 223.389, 183.95}, {171.137, 225.922, 184.523}, {
      173.152, 225.556, 184.584}, {166.481, 226.3, 181.857}, {166.539, 225.6, 
      180.468}, {177.364, 224.144, 178.51}, {174.029, 223.9, 178.199}, {
      174.641, 222.422, 177.886}, {177.13, 207.578, 170.818}, {182.228, 
      203.778, 171.493}, {182.676, 206.011, 173.279}, {176.861, 211.489, 
      172.973}, {175.517, 213.256, 173.303}, {163.236, 224.133, 182.292}, {
      179.917, 211.022, 180.341}, {175.079, 223.467, 174.539}, {172.83, 
      222.011, 174.014}, {172.207, 223.178, 174.254}, {170.068, 234.956, 
      172.14}, {173.029, 230.8, 171.348}, {173.037, 234.033, 173.343}, {
      176.056, 237.578, 174.433}, {164.51, 218.711, 171.382}, {171.043, 
      225.567, 179.591}, {174.724, 239, 175.888}, {177.947, 223.3, 169.888}, {
      174.247, 238.856, 169.768}, {174.369, 234.489, 171.124}, {169.549, 
      234.344, 169.523}, {161.46, 215.6, 163.143}, {164.073, 217.556, 
      161.403}, {170.019, 220.233, 162.5}, {168.173, 229.611, 163.427}, {
      167.853, 227.4, 162.862}, {189.141, 229.767, 166.25}, {192.111, 210.989,
       159.468}, {195.014, 216.6, 162.259}, {169.642, 233.222, 164.416}, {
      166.331, 215.878, 156.322}, {192.419, 218.511, 158.912}, {182.592, 
      203.067, 154.412}, {184.156, 212.167, 156.749}, {168.439, 237.578, 
      171.436}, {171.469, 221.611, 165.356}, {167.321, 218.433, 163.064}, {
      183.156, 218.733, 160.687}, {187.129, 206.4, 153.134}, {183.154, 
      202.156, 150.598}, {174.483, 221.022, 169.071}, {173.564, 223.744, 
      166.034}, {181.809, 206.211, 159.962}, {184.218, 225.722, 162.468}, {
      185.341, 208.722, 158.407}, {185.532, 206.456, 156.662}, {163.726, 
      227.989, 157.872}, {166.277, 226.356, 157.666}, {189.662, 225.589, 
      158.001}, {177.221, 200.411, 144.887}, {178.859, 202.8, 146.813}, {
      168.256, 232.444, 159.298}, {173.514, 223.222, 164.694}, {168.028, 
      219.378, 159.713}, {193.713, 213.144, 160.112}, {190.488, 230.867, 
      162.983}, {171.871, 215.978, 156.759}, {186.631, 228.256, 160.854}, {
      187.892, 227.8, 159.63}, {170.056, 217.744, 155.848}, {181.419, 208.522,
       172.59}, {175.85, 230.7, 190.883}, {167.966, 224.211, 183.869}, {
      173.363, 234.289, 183.097}, {175.863, 219.944, 176.169}, {175.896, 
      217.833, 169.608}, {181.078, 219.189, 164.278}, {184.319, 206.456, 
      161.414}, {189.698, 230.967, 159.314}, {163.589, 228.478, 154.346}, {
      167.942, 229.111, 156.032}, {166.918, 228.867, 155.896}, {173.347, 
      214.556, 152.888}, {182.403, 202.944, 143.48}, {167.016, 198.122, 
      138.743}, {171.288, 207.856, 140.212}, {167.443, 207.644, 137.461}, {
      165.756, 207.533, 134.896}, {192.639, 216.078, 141.398}, {185.047, 
      213.589, 141.429}, {184.759, 209.467, 140.403}, {166.58, 216.8, 
      142.042}, {176.306, 223.556, 143.208}, {188.027, 225.322, 154.198}, {
      189.556, 227.4, 154.816}, {188.772, 229.844, 155.357}, {192.682, 
      219.256, 151.858}, {194.412, 213.922, 151.893}, {197.143, 215.178, 
      152.402}, {178.116, 216.011, 149.98}, {168.747, 211.622, 144.576}, {
      181.524, 210.589, 154.959}, {196.907, 216.444, 165.996}, {196.623, 
      214.911, 165.601}, {187.073, 204.544, 135.758}, {187.594, 214.478, 
      139.427}, {179.382, 220.411, 137.829}, {173.499, 226.311, 138.829}, {
      191.233, 202.833, 132.016}, {189.436, 205.311, 132.486}, {189.387, 
      213.767, 136.956}, {171.406, 187.7, 124.433}, {172.66, 190.144, 
      125.123}, {163.268, 223.178, 130.047}, {161.872, 227.289, 130.945}, {
      174.67, 224.756, 126.44}, {170.993, 222.144, 124.325}, {164.896, 
      204.722, 119.622}, {173.008, 214.8, 121.477}, {181.832, 197.833, 
      121.634}, {180.851, 201.011, 124.75}, {183.628, 209.678, 133.117}, {
      171.966, 191.6, 127.838}, {163.076, 223.9, 135.048}, {173.048, 221.822, 
      148.59}, {185.806, 223.444, 171.716}, {171.887, 228.378, 171.88}, {
      189.963, 220.478, 154.366}, {181.738, 219.233, 153.449}, {165.066, 
      210.411, 140.369}, {165.736, 211.922, 140.788}, {167.387, 212.156, 
      140.968}, {170.971, 214.333, 141.767}, {166.72, 210.889, 139.402}, {
      168.429, 209.767, 139.258}, {169.723, 216.789, 142.271}, {188.597, 
      200.044, 131.14}, {187.863, 202.7, 129.318}, {176.528, 216.011, 
      131.718}, {164.849, 219.6, 130.497}, {180.831, 215.9, 129.583}, {
      188.023, 200.278, 125.106}, {186.986, 198.389, 124.568}, {171.837, 
      225.489, 128.838}, {177.743, 178.822, 104.586}, {179.01, 180.489, 
      107.514}, {173.823, 187.111, 111.153}, {177.849, 182.7, 112.807}, {
      176.617, 184.711, 114.41}, {175.646, 191.556, 114.801}, {178.932, 191.1,
       113.714}, {180.259, 192.589, 114.176}, {172.049, 184.922, 122.583}, {
      170.052, 182.122, 121.75}, {167.523, 176.289, 118.933}, {164.688, 
      173.344, 119.21}, {176.461, 222.322, 153.807}, {183.484, 203.411, 
      147.308}, {179.209, 210.867, 148.807}, {174.569, 215.222, 131.38}, {
      171.631, 216.789, 125.495}, {156.306, 197.111, 109.872}, {164.614, 
      220.189, 114.91}, {168.028, 215.444, 114.009}, {164.89, 216.956, 
      112.938}, {162.219, 199.633, 108.516}, {160.507, 197.933, 107.973}, {
      158.798, 195.389, 106.001}, {157.571, 194.356, 105.658}, {201.71, 
      245.422, 129.881}, {203.117, 246.244, 130.185}, {203.738, 252.044, 
      123.17}, {177.116, 229.022, 197.823}, {172.139, 219.944, 145.651}, {
      170.333, 213.844, 114.999}, {178.4, 185.767, 113.596}, {174.08, 215.222,
       127.708}, {175.3, 189.856, 111.932}, {179.751, 217.522, 134.741}, {
      182.23, 194.944, 118.532}, {195.134, 212.311, 150.348}, {195.449, 
      217.544, 152.853}, {177.333, 218.9, 159.086}, {174.794, 219.856, 
      165.178}, {178.25, 221.011, 166.922}, {174.64, 237.078, 171.776}, {
      168.941, 242.389, 172.646}, {170.71, 226.789, 161.719}, {177.237, 
      233.356, 181.953}, {190.923, 215.089, 186.997}, {183.092, 222.656, 
      173.73}, {178.803, 219.078, 170.127}, {175.763, 221.178, 172.826}, {
      178.621, 211.056, 193.556}, {185.328, 210.456, 187.862}, {175.186, 
      230.056, 194.297}, {181.264, 227.589, 202.626}, {179.53, 218.722, 
      201.541}, {179.611, 224.311, 212.586}, {180.497, 220.711, 208.15}, {
      191.934, 175.3, 234.209}, {195.151, 172.467, 230.132}, {178.049, 
      236.822, 216.734}, {183.034, 219.411, 212.861}, {183.047, 234.7, 
      212.951}, {187.537, 220.678, 200.2}, {188.638, 221.922, 198.157}, {
      195.841, 214.278, 178.689}, {174.639, 235.544, 178.672}, {169.692, 
      240.789, 174.74}, {174.264, 213.411, 173.249}, {176.793, 233.789, 
      177.184}, {169.896, 239.733, 178.117}, {174.003, 227.856, 186.418}, {
      172.829, 238.922, 176.93}, {167.577, 238.856, 171.683}, {137.798, 
      86.3111, 208.471}, {145.56, 81.7667, 204.317}, {146.277, 80.1111, 
      203.964}, {142.667, 88.3111, 211.736}, {143.897, 89.1445, 212.033}, {
      147.777, 73.0889, 152.774}, {53.5667, 91.8111, 116.204}, {54.6111, 
      95.9222, 120.901}, {54.2667, 90.8, 124.687}, {53.1556, 96.2667, 
      124.503}, {53.6444, 92.2, 129.474}, {52.6111, 125.422, 128.361}, {
      53.3778, 91.9, 131.894}, {55.4111, 86.7889, 133.285}, {52.2445, 125.378,
       131.991}, {53.6, 125.544, 131.986}, {52.7333, 91.8, 134.322}, {51.2667,
       91.7, 137.94}, {58.9778, 95.0667, 137.827}, {55.6889, 101.767, 
      137.602}, {54.6, 125.433, 136.809}, {53.1111, 70.2667, 141.083}, {
      56.1333, 72.3667, 141.012}, {45, 78.5333, 140.806}, {47.5333, 77.8334, 
      140.829}, {51.4889, 80.8889, 140.727}, {56.3222, 101.478, 140.037}, {
      57.4333, 103.656, 141.168}, {56.4667, 106.111, 143.496}, {47.4778, 
      80.0556, 145.589}, {44.4111, 75.8889, 145.729}, {49.4333, 83.6444, 
      146.673}, {49.4444, 85.2556, 146.62}, {47.9445, 88.1445, 150.137}, {
      48.6222, 84.7333, 150.251}, {49.3778, 86.1333, 150.204}, {45.1667, 
      78.2222, 145.65}, {49.9222, 79.0778, 141.992}, {53.8667, 86.9222, 
      136.895}, {48.1222, 94.9778, 129.381}, {49.7778, 95.9889, 129.347}, {
      50.8667, 96.0889, 129.344}, {58.9111, 90.3, 130.743}, {60.7667, 99.4889,
       132.859}, {56.8556, 101.144, 136.418}, {52.1111, 93.2222, 139.108}, {
      47.8222, 78.9889, 141.996}, {57.1889, 112.433, 146.913}, {55.8222, 
      106.067, 147.127}, {54.1111, 107.589, 149.486}, {59.9111, 112.589, 
      149.318}, {51.3556, 106.478, 151.948}, {61.5778, 113.356, 152.921}, {
      59.4667, 112.622, 152.947}, {56.1667, 103.789, 154.448}, {60.9889, 
      110.578, 154.22}, {51.6333, 107.178, 155.539}, {61.4667, 113.378, 
      156.55}, {57.5, 108.1, 156.727}, {57.7667, 101.5, 156.948}, {58.8667, 
      101.822, 162.977}, {65.5667, 127.033, 176.62}, {63.0778, 125.389, 
      176.676}, {63.8111, 125.844, 176.66}, {58.8111, 120.733, 176.831}, {
      53.7667, 117.611, 176.936}, {47.9556, 112.8, 177.097}, {55.2444, 
      104.722, 177.368}, {59.3778, 120.878, 175.621}, {60.2889, 121.156, 
      175.612}, {61.4, 122.822, 175.556}, {54.9556, 118.211, 175.711}, {48.9, 
      114.511, 175.834}, {50.3556, 115.178, 175.812}, {51.2667, 115.333, 
      175.807}, {46.1, 110.189, 172.35}, {47.2333, 113.656, 174.659}, {
      56.5222, 104.9, 174.952}, {52.3111, 118.122, 175.713}, {54.9778, 105.2, 
      172.517}, {56.8, 103.922, 158.072}, {60.5333, 110.256, 157.86}, {
      57.1889, 113.033, 150.522}, {59.3445, 110.989, 149.371}, {56.7222, 
      105.022, 144.752}, {44.2333, 151.833, 181.828}, {45.4, 150.578, 
      181.87}, {45.9445, 149.733, 179.488}, {48.2333, 150.011, 177.054}, {
      48.6, 150.511, 175.832}, {46.1889, 147.733, 171.091}, {45.1778, 146.256,
       168.73}, {58.4556, 171.256, 165.469}, {56.5667, 167.111, 161.992}, {
      54.8111, 164.756, 158.442}, {45.7556, 149.2, 174.672}, {50.9667, 
      150.022, 178.259}, {59.8222, 134.733, 151}, {62.0222, 135, 150.991}, {
      62.7667, 136.556, 150.939}, {50.3111, 133.6, 147.408}, {63.5, 137.133, 
      146.084}, {78.8333, 174.411, 144.836}, {55.5445, 171.344, 143.733}, {
      56.4778, 144.5, 144.634}, {52.2, 130.367, 145.108}, {64.3667, 140.656, 
      144.762}, {56.6889, 146.1, 142.156}, {63.2889, 148.922, 142.061}, {
      63.4111, 136.244, 142.486}, {66.3222, 143.178, 142.253}, {69.8889, 
      151.389, 141.978}, {71.9111, 152.2, 141.951}, {71.4778, 153.067, 
      141.922}, {64.1889, 126.178, 173.019}, {63.0667, 124.978, 173.059}, {
      53.6778, 117.567, 173.308}, {58.8111, 120.389, 172.008}, {66.8556, 
      128.633, 171.731}, {68.8222, 131.9, 171.622}, {46.8222, 146.722, 
      166.291}, {46.9444, 147.744, 166.257}, {49.2445, 134.989, 149.787}, {
      52.3444, 142.856, 149.523}, {52.1556, 140.389, 149.606}, {58.3667, 
      134.522, 149.802}, {54.7222, 171.933, 148.548}, {75.6222, 172.244, 
      146.112}, {79.4, 175.111, 146.017}, {69.6111, 157.667, 141.768}, {
      67.1445, 149.922, 142.028}, {63.8556, 150.344, 142.013}, {68.3445, 
      151.044, 141.99}, {67.1111, 155.322, 140.641}, {67.9111, 152.489, 
      140.737}, {73.4778, 168.944, 140.184}, {66.9667, 143.822, 139.822}, {
      64.7, 137.178, 140.044}, {53.7445, 130.089, 140.282}, {79.5889, 144.956,
       138.579}, {71.4778, 168.133, 137.802}, {62.5889, 151.3, 137.161}, {
      79.1111, 143.222, 137.432}, {76.0556, 141.111, 137.503}, {70.1111, 
      139.656, 137.551}, {42.7, 128.711, 137.919}, {66.3333, 144.267, 
      136.178}, {65.2222, 142.5, 133.827}, {64.7889, 136.689, 134.022}, {
      63.9667, 137.244, 131.593}, {62.0111, 139.967, 130.283}, {58.5444, 
      140.822, 124.215}, {55.9111, 142.733, 124.151}, {56.6556, 143.144, 
      122.932}, {60.1667, 140.133, 129.072}, {58.1667, 139.678, 129.087}, {
      57.3, 151.933, 132.306}, {71.4, 140.889, 137.51}, {58.9778, 169.6, 
      140.162}, {56.9778, 169.622, 140.162}, {60.6333, 148.678, 142.069}, {
      57.5667, 107.967, 153.102}, {56.4556, 105.711, 153.178}, {48.1333, 
      112.8, 172.262}, {49.0778, 114.567, 172.202}, {60.2778, 120.633, 172}, {
      54.6778, 117.8, 172.094}, {60.8556, 122.144, 171.949}, {51.7778, 
      150.011, 178.26}, {51.3778, 144.856, 157.904}, {78.2222, 109.756, 
      160.287}, {51.2445, 134.944, 172.724}, {80.0445, 175.289, 146.01}, {
      54.6445, 173.122, 146.083}, {76.4333, 171.5, 141.304}, {72.4111, 
      170.922, 142.542}, {80.0778, 177.878, 144.719}, {81.1333, 175.511, 
      144.798}, {56.6445, 142.722, 147.102}, {52.2667, 136.544, 149.734}, {
      56.1667, 134.267, 149.811}, {71.1333, 155.489, 146.674}, {64.8445, 
      148.989, 146.892}, {74.9889, 171.867, 146.126}, {70, 167, 126.967}, {
      65.9333, 155.122, 129.775}, {71.0111, 167.467, 131.785}, {
      72.3889, 168, 131.767}, {67.5333, 151.722, 132.313}, {66.8333, 154.722, 
      134.622}, {71.0889, 151.9, 135.922}, {73.1222, 168.211, 135.375}, {
      92.7667, 185.167, 134.806}, {94.3778, 191.422, 134.597}, {75.7889, 
      170.667, 136.512}, {69.1445, 156.956, 136.972}, {55.1667, 170.489, 
      137.723}, {95.3778, 182.267, 138.533}, {92.2222, 185.311, 138.431}, {
      94.3667, 189.856, 138.279}, {94.2889, 191.211, 138.233}, {78.2, 173.689,
       140.026}, {94.6556, 189.989, 141.903}, {95.7445, 183.044, 142.137}, {
      54.9778, 170.9, 143.749}, {78.0111, 173.711, 146.063}, {77.8333, 
      173.844, 149.689}, {54.1111, 167.067, 152.327}, {54.6445, 165.856, 
      154.791}, {54.8222, 158.489, 164.691}, {54.1667, 164.778, 164.481}, {
      54.1556, 163.767, 164.514}, {54.1667, 157.167, 167.161}, {55.8222, 
      165.244, 166.89}, {54.4333, 164.411, 169.327}, {54.0444, 155.389, 
      169.629}, {55.5445, 165.489, 170.496}, {54.8222, 165.756, 170.487}, {
      53.3889, 153.856, 170.886}, {52.9222, 152.922, 170.917}, {55.7333, 
      167.089, 174.072}, {56.3889, 167.556, 176.467}, {57.7111, 170.8, 
      181.191}, {45.2667, 147.8, 195.246}, {44.1667, 145.967, 191.691}, {
      45.5556, 147.933, 191.626}, {44.7111, 146.444, 189.252}, {46.2667, 
      146.989, 189.233}, {44.4333, 145.789, 186.863}, {46.1222, 141.356, 
      178.55}, {53.9445, 154.267, 174.502}, {50.9445, 147.922, 174.714}, {
      49.2667, 145.411, 174.799}, {48.0111, 139.789, 172.562}, {48.7778, 
      141.633, 172.5}, {49.4667, 145.544, 171.164}, {50.6556, 147.489, 
      171.099}, {52.7, 150.189, 171.009}, {50.7222, 144.356, 169.999}, {48.6, 
      142.667, 166.427}, {49.3445, 143.867, 166.387}, {54.5889, 161.133, 
      157.359}, {54.1556, 162.567, 157.311}, {54.5111, 163.411, 157.282}, {
      51.6889, 141.633, 151.973}, {56.0778, 141.644, 145.933}, {52.2222, 
      140.178, 145.982}, {64.5445, 139.278, 143.603}, {55.8222, 143.244, 
      143.47}, {63.8333, 140.4, 139.937}, {55.9333, 144.333, 139.804}, {
      62.8333, 148.144, 138.472}, {69.8, 150.889, 138.38}, {66.8445, 149.044, 
      138.442}, {64.8445, 148.956, 138.444}, {66.5, 142.378, 136.241}, {
      63.6667, 149.267, 136.01}, {66.5889, 142.544, 132.62}, {63.2, 149.433, 
      132.39}, {79.3, 143.978, 130.148}, {62.3111, 149.867, 128.746}, {
      67.0556, 142.778, 128.983}, {66.1333, 142.411, 128.996}, {78.7333, 
      142.111, 127.801}, {75.5111, 139.833, 127.877}, {69.2778, 138.2, 
      127.932}, {72.1445, 140.4, 127.858}, {74.5111, 139.544, 127.887}, {76.9,
       141.1, 127.835}, {63.5556, 141.4, 126.62}, {64.7556, 141.022, 
      126.632}, {65.7889, 142.789, 124.149}, {79.0889, 141.7, 124.185}, {
      79.3889, 143.756, 124.116}, {64.8445, 141.089, 120.592}, {64.8445, 
      141.156, 116.959}, {85.9445, 112.967, 234.12}, {81.9556, 115.556, 
      232.146}, {97.5222, 158.722, 228.971}, {94.9445, 153.844, 229.081}, {
      95.9667, 156.822, 228.929}, {94.6111, 150.111, 229.428}, {
      101.822, 163, 227.084}, {100.333, 164.622, 225.628}, {101.056, 164.167, 
      226.838}, {104.567, 158.678, 225.883}, {103.967, 159.244, 225.727}, {
      103.356, 161.178, 225.426}, {106.867, 161.467, 226.997}, {103.867, 
      163.278, 226.33}, {84.7222, 130.344, 226.803}, {75.2667, 122.589, 
      226.129}, {89.2778, 104.878, 229.187}, {83.5444, 104.4, 213.55}, {
      100.856, 100.267, 206.197}, {102.511, 97.9778, 207.751}, {103.167, 
      99.1222, 207.733}, {105.556, 99.1222, 208.112}, {106.511, 102.267, 
      207.928}, {78.1333, 107.256, 210.292}, {78.4333, 108.889, 211.214}, {
      79.8445, 111.189, 212.241}, {77.4333, 112.056, 210.719}, {76.4556, 
      116.467, 211.143}, {80.7667, 123.667, 212.126}, {81.5, 124.822, 
      213.167}, {79.7445, 121.933, 211.083}, {76.6667, 119.244, 210.881}, {
      75.2, 122.022, 210.356}, {71.7445, 124.367, 206.393}, {99.3222, 142.822,
       214.074}, {95, 138.144, 214.951}, {92.6333, 140.633, 214.312}, {
      92.9667, 136.956, 211.579}, {90.1333, 137.244, 211.098}, {90.6556, 
      135.522, 211.364}, {88.3556, 135, 207.894}, {87.8, 133.089, 208.011}, {
      89.8889, 141.722, 207.422}, {95.8, 134.7, 207.008}, {95.1667, 138.067, 
      207.598}, {94.4667, 138.633, 207.424}, {94.9333, 136.622, 206.666}, {
      91.2889, 139.978, 207.828}, {90.5445, 154.056, 206.212}, {88.7667, 
      153.3, 206.012}, {88.2889, 158.267, 204.359}, {89.8667, 156.644, 
      205.83}, {90.7778, 160.711, 208.706}, {83.8222, 158.322, 207.856}, {
      78.9445, 156.089, 206.274}, {74.4111, 151.111, 206.086}, {72.1889, 
      151.389, 205.702}, {75.8445, 150.544, 206.371}, {76.2, 156.756, 
      204.718}, {80.7111, 157.667, 209.548}, {82.1222, 154.056, 212.266}, {
      80.8445, 152.9, 212.188}, {87.1667, 156.844, 214.882}, {84.8889, 
      155.111, 213.642}, {88.8667, 157.333, 215.1}, {82.5445, 158.456, 
      211.866}, {80.2111, 155.633, 207.571}, {96.0222, 167, 206.767}, {
      83.8556, 163.378, 198.901}, {92.3222, 162.922, 201.339}, {86.1222, 
      160.033, 200.664}, {75.9556, 161.956, 199.899}, {81.5, 164.633, 
      199.443}, {86.8889, 109.311, 231.499}, {83.2, 127.122, 229.018}, {
      79.7556, 117.089, 230.588}, {77.5445, 118.133, 230.127}, {71.2111, 
      117.467, 228.147}, {68.2778, 114.067, 225.93}, {66.3111, 110.511, 
      223.884}, {105.033, 178.567, 213.288}, {88.8667, 175.022, 211.104}, {
      94.2333, 174.056, 211.009}, {94.4, 166.956, 210.726}, {89.3889, 165.8, 
      210.056}, {90.4, 170.056, 212.927}, {91.1333, 171.589, 212.878}, {
      84.8222, 172.733, 211.759}, {84.4222, 173.811, 212.642}, {109.744, 
      177.433, 216.267}, {86.3889, 167.344, 209.417}, {87.8111, 168.467, 
      208.474}, {85.6444, 165.633, 210.546}, {80.6, 165.622, 210.796}, {
      78.3445, 164.767, 209.481}, {76.3556, 153.733, 208.227}, {77.6111, 
      154.867, 207.24}, {67.4889, 162.144, 197.489}, {76.6667, 169.989, 
      197.06}, {73.4333, 171.344, 197.45}, {70.8778, 169.5, 196.196}, {
      79.0889, 171.211, 196.247}, {81.8222, 169.489, 196.864}, {82.4778, 
      171.622, 197.807}, {84.5445, 172.756, 196.947}, {62.6667, 176.067, 
      189.968}, {64.2445, 174.644, 191.42}, {99.7556, 172.5, 195.173}, {
      100.589, 173.667, 195.181}, {93.1, 173.922, 191.854}, {89.8333, 170.767,
       191.673}, {87.8889, 165.889, 191.883}, {87.1111, 173.578, 195.153}, {
      79.8222, 170.222, 193.308}, {98.2222, 177.844, 192.249}, {68.1889, 
      162.256, 190.202}, {86.3667, 122.122, 196.301}, {83.8333, 119.533, 
      196.176}, {85.0111, 120.4, 196.269}, {67.0778, 165.3, 196.04}, {67.0556,
       169.6, 195.579}, {65.7111, 174.856, 193.741}, {66.4222, 173.822, 
      195.029}, {67.7222, 172.578, 194.303}, {71.1, 179.522, 191.984}, {
      89.1778, 176.833, 194.087}, {73.7333, 167.822, 192.599}, {90.8667, 
      178.1, 204.769}, {101.844, 181.367, 206.161}, {101.067, 164.389, 
      221.541}, {101.156, 162.133, 218.633}, {110.133, 180.278, 197.039}, {
      87.1, 170.978, 193.332}, {72.4444, 148.078, 183.946}, {69.9889, 149.222,
       183.433}, {66.8111, 151.422, 181.648}, {87.8222, 165.644, 181.35}, {
      82.8111, 165.167, 179.559}, {85.4, 165.356, 179.949}, {83.9889, 166.4, 
      178.563}, {103.078, 168.911, 183.42}, {105.578, 169.2, 183.784}, {
      105.356, 171.878, 183.464}, {102.389, 170.733, 182.066}, {93.2222, 
      173.811, 182.401}, {93.9333, 176.456, 179.068}, {91.2667, 176.511, 
      192.34}, {90.9778, 177.244, 189.052}, {84.7333, 102.422, 200.25}, {
      88.0333, 102.911, 200.723}, {88.1667, 104.267, 195.324}, {86.9556, 
      101.6, 195.417}, {86.9778, 98.0778, 181.032}, {63.4778, 110.1, 
      181.306}, {64.9, 107.467, 178.65}, {71.7, 98.4667, 179.62}, {71.5111, 
      111.367, 176.104}, {77.6778, 114.789, 175.669}, {68.0556, 107.722, 
      174.896}, {65.2222, 107.811, 174.437}, {71.6778, 103.922, 179.037}, {
      68.9333, 104.967, 178.491}, {73.4333, 101.244, 180.664}, {86.7333, 94.5,
       163.45}, {88.1778, 97.0556, 161.293}, {82.7445, 97.1556, 160.424}, {
      82.6556, 99.5, 163.322}, {85.2778, 97, 164.003}, {81.3222, 95.9111, 
      167.703}, {78.7556, 96.9667, 167.184}, {82.4556, 97.2889, 164.573}, {
      80.7, 96.0444, 154.941}, {69.9111, 107.5, 148.851}, {72.6111, 109.233, 
      149.093}, {72.0778, 110.733, 147.802}, {73.5, 108.656, 150.347}, {
      70.1222, 166.644, 190.039}, {71.3889, 171.022, 186.611}, {72.0556, 
      174.911, 184.206}, {84.9333, 179.233, 185.784}, {87.4222, 178.756, 
      186.23}, {90.9889, 175.944, 184.98}, {92.7445, 173.667, 186.551}, {
      95.0778, 179.522, 188.411}, {75.0445, 177.133, 185.493}, {77.6667, 
      178.489, 186.811}, {62.1111, 163.244, 191.244}, {67.4222, 158.522, 
      191.539}, {79.9889, 165.122, 199.151}, {95.6667, 176.533, 195.147}, {
      98.1778, 177.611, 195.43}, {86.2111, 178.856, 194.45}, {110.133, 
      173.456, 187.214}, {68.7445, 163.756, 171.157}, {79.8111, 165.467, 
      173.776}, {90.4556, 163.956, 175.622}, {93.6, 165.967, 175.906}, {
      95.4778, 176.6, 175.072}, {86.5778, 167.578, 172.51}, {93.1444, 169.533,
       170.179}, {82.4222, 170.6, 168.367}, {84.9889, 162.589, 172.788}, {
      98.6333, 176.656, 172.403}, {82.3556, 164.778, 172.138}, {74.1445, 
      174.489, 163.481}, {61, 155.033, 162.42}, {62.8778, 158.533, 159.182}, {
      77.8, 155.278, 169.266}, {73.3889, 158.422, 167.182}, {67.5556, 154.333,
       168.808}, {82.9667, 173.656, 167.079}, {60.9333, 152.122, 166.93}, {
      72.5556, 152.722, 171.869}, {70.8778, 153.878, 171.481}, {59.2222, 
      156.022, 172.582}, {64.5445, 155.633, 173.467}, {60.5889, 152.944, 
      172.063}, {57.5667, 147.789, 173.198}, {55.9333, 145.667, 173.163}, {
      53.3111, 143.578, 172.972}, {49.9889, 135.156, 173.341}, {66.7, 150.767,
       175.376}, {62.6556, 153.156, 174.48}, {65.6667, 151.189, 169.891}, {
      54.4444, 124.133, 183.641}, {63.0889, 112.022, 182.09}, {59.3889, 136.4,
       159.921}, {64.0111, 136.956, 158.494}, {62.1556, 150.944, 149.324}, {
      62.6222, 156.122, 148.847}, {61.6556, 157.644, 148.532}, {60.7444, 
      161.578, 147.97}, {60.0889, 167.289, 145.144}, {58.2556, 169.033, 
      144.669}, {65.6222, 170.9, 142.474}, {64.4445, 170.4, 141.292}, {
      78.7778, 123.189, 147.538}, {68.8556, 135.622, 152.017}, {62.2445, 
      161.544, 153.487}, {74.2222, 137.9, 151.576}, {78.8, 144.567, 
      147.366}, {72.8556, 135.744, 146.313}, {71.4889, 133.267, 146.36}, {
      75.1778, 142.056, 144.958}, {67.3, 132.211, 146.857}, {77.7667, 142.056,
       145.369}, {79.9778, 142.344, 146.739}, {82.2667, 138.8, 148.527}, {
      78.0111, 113.722, 149.472}, {77.9889, 118.789, 148.93}, {74.1445, 
      125.367, 144.46}, {74.7667, 129.567, 144.111}, {70.8222, 150.444, 
      141.266}, {68.2444, 152.244, 138.552}, {66.7889, 151.278, 137.373}, {
      74.1, 158.344, 136.717}, {69.8778, 145.3, 142.711}, {71.4222, 141.856, 
      143.32}, {79.3445, 139.233, 142.758}, {85.3444, 138.344, 140.624}, {
      87.5333, 136.789, 140.088}, {90.6333, 137.267, 139.479}, {89.5556, 
      137.533, 139.281}, {65.0556, 134.733, 140.972}, {65.1333, 124.633, 
      129.398}, {66.6, 119.678, 132.27}, {76.4667, 124.422, 145.974}, {
      52.9222, 131.344, 160.499}, {74.2111, 113.189, 176.339}, {65.2556, 
      122.322, 128.614}, {72.2, 171.978, 128.64}, {79.4333, 169.556, 
      128.994}, {76.9778, 165.367, 131.166}, {69.6445, 150.833, 132.599}, {
      71.6, 155.411, 138.746}, {59.2222, 163.256, 145.437}, {84.6667, 170.656,
       164.504}, {75.6222, 165.3, 173.13}, {70.0667, 164.156, 189.246}, {
      63.9667, 167.467, 193.202}, {64.1111, 169.289, 144.521}, {80.1111, 
      169.622, 126.981}, {109.589, 161.489, 227.639}, {111.178, 162.244, 
      226.747}, {114.478, 159.244, 225.491}, {115.578, 161.233, 224.389}, {
      66.1333, 149.756, 208.293}, {60.7889, 145.6, 205.776}, {104.356, 
      185.022, 206.383}, {101.4, 191.744, 207.297}, {106.344, 191.056, 
      206.056}, {107.722, 193.056, 206.059}, {103.311, 190.667, 205.614}, {
      93.9778, 191.811, 202.952}, {87.7, 188.744, 202.284}, {78.4556, 185.189,
       200.15}, {86.6111, 182.5, 202.776}, {84.8889, 185.389, 202.197}, {
      75.6778, 185.344, 196.53}, {73.6667, 184.267, 194.213}, {84.6889, 
      192.378, 192.984}, {88.1333, 199.567, 193.827}, {89.1778, 198.411, 
      194.116}, {93.5444, 197.567, 195.946}, {95.3111, 197.767, 196.204}, {
      75.2444, 185.567, 192.212}, {76.0556, 187.756, 190.01}, {76.3556, 
      191.456, 187.549}, {79.4556, 198.033, 185.228}, {74.2, 195.878, 
      180.412}, {68.5111, 184.422, 175.458}, {72.2667, 174.778, 177.078}, {
      72.1667, 179.733, 175.47}, {72.7556, 183.567, 175.156}, {72.8333, 
      185.733, 171.776}, {73.1778, 188.156, 167.361}, {75.1333, 189.944, 
      165.366}, {82.4333, 178.144, 157.243}, {78.1667, 179.756, 154.281}, {
      98.1445, 184.267, 174.891}, {92.8333, 183.367, 177.309}, {97.0556, 
      178.711, 174.261}, {93.2889, 178.978, 164.136}, {87.1778, 174.489, 
      163.644}, {70.8111, 156.644, 209.35}, {105.8, 183.078, 196.268}, {
      105.033, 191.867, 194.161}, {101.4, 183.789, 192.332}, {106.044, 
      190.211, 192.386}, {83.7445, 185.078, 191.513}, {80.8778, 187.389, 
      191.86}, {104.744, 188.633, 196.558}, {89.7, 185.367, 185.034}, {
      104.722, 183.844, 188.627}, {84.0111, 202.956, 187.539}, {85.1889, 
      204.2, 187.592}, {85.8, 207.833, 187.302}, {85.1333, 205.833, 
      187.409}, {83.0889, 201.511, 186.483}, {87.5778, 201.356, 190.387}, {
      93.9333, 203.656, 191.149}, {92.0667, 202.511, 192.023}, {97.1445, 
      204.967, 190.453}, {100.389, 210.111, 188.307}, {96.8111, 207.267, 
      189.107}, {93.6778, 206.4, 188.703}, {89.9445, 200.411, 184.524}, {
      99.2778, 211.567, 187.977}, {96.1111, 209.067, 187.742}, {101.922, 
      210.889, 188.469}, {69.7556, 181.689, 179.108}, {107.344, 172.222, 
      187.117}, {73.3667, 196.244, 177.081}, {74.6445, 193.033, 182.883}, {
      107.833, 190.767, 198.932}, {101.778, 180.989, 196.9}, {85.7667, 
      181.833, 193.226}, {70.8445, 194.156, 170.563}, {79.9111, 175.011, 
      126.589}, {84.0111, 180.856, 127.666}, {84.2556, 190.644, 126.663}, {
      86.7556, 191.944, 124.821}, {82.4222, 196.3, 126.834}, {80.9778, 
      195.133, 126.73}, {80.8778, 183.933, 127.906}, {85.8889, 190.744, 
      127.973}, {85.1667, 171.867, 177.318}, {101.122, 119.511, 203.339}, {
      136.862, 75.1111, 219.699}, {136.717, 73.6111, 217.802}, {134.652, 
      78.0667, 217.302}, {137.142, 72.9333, 216.893}, {138.277, 73.8889, 
      215.958}, {136.246, 72.1556, 215.854}, {135.552, 70.6111, 215.88}, {
      133.586, 78.6667, 214.166}, {134.543, 71.0889, 213.766}, {139.339, 
      73.2222, 214.134}, {141.642, 73.4, 214.366}, {133.499, 79.5111, 
      212.127}, {138.33, 57.8111, 213.017}, {138.408, 60.6445, 211.85}, {
      138.848, 62.2111, 210.814}, {139.36, 56.6445, 211.221}, {134.824, 80.5, 
      209.231}, {129.857, 81.6667, 208.634}, {130.287, 79.2556, 207.838}, {
      141.897, 76.6222, 209.226}, {150.139, 78.6778, 209.961}, {151.299, 
      79.0889, 210.057}, {142.054, 62.0778, 210.166}, {140.329, 57.4333, 
      209.283}, {143.724, 63.2778, 209.268}, {142.741, 69.7444, 207.76}, {
      139.532, 76.2889, 207.008}, {143.809, 71.6445, 207.752}, {
      131.726, 79.2333, 206}, {150.529, 84.0333, 207.672}, {150.806, 80.9222, 
      207.899}, {152.147, 81.5222, 208.997}, {151.753, 82.5889, 208.887}, {
      129.892, 78.1333, 206.872}, {138.233, 64.1667, 206.659}, {139.42, 
      66.3556, 205.648}, {140.104, 64.7667, 202.85}, {140.614, 67.1778, 
      205.722}, {144.832, 67.1667, 207.161}, {141.29, 59.0333, 209.282}, {
      141.43, 59.9, 209.241}, {138.763, 63.1222, 208.758}, {147.35, 65.7111, 
      210.491}, {146.364, 69.3222, 211.153}, {147.86, 68.8, 210.349}, {145.65,
       75.9445, 210.658}, {146.493, 77.3222, 211.641}, {147.386, 77.4889, 
      211.724}, {148.253, 86.1111, 206.319}, {149.432, 87.0778, 203.397}, {
      151.866, 84.3556, 203.826}, {151.917, 85.5333, 203.756}, {152.24, 
      82.9222, 202.973}, {149.636, 82.1667, 202.748}, {150.403, 81.5333, 
      202.868}, {153.687, 81.6, 203.209}, {156.301, 81.3556, 204.481}, {
      146.374, 67.1444, 205.334}, {147.872, 66.6222, 204.53}, {150.012, 
      67.0111, 204.731}, {148.231, 62.9444, 203.819}, {148.85, 64.4889, 
      202.791}, {122.406, 68.9222, 208.66}, {130.973, 77.5556, 209.012}, {
      122.842, 69.8222, 206.659}, {123.116, 73.1333, 205.483}, {122.122, 
      71.1333, 205.506}, {125.406, 71.7556, 202.838}, {126.178, 76.3778, 
      201.631}, {120.978, 71.9556, 198.393}, {124.842, 74.7111, 197.629}, {
      125.793, 72.5445, 197.867}, {125.014, 62.5111, 198.421}, {126.731, 
      59.3333, 198.802}, {127.077, 62.5333, 197.654}, {120.674, 71.4889, 
      194.422}, {128.34, 69.6, 195.349}, {130.222, 60.2667, 194.161}, {
      125.822, 68.9333, 191.159}, {128.109, 70.9445, 192.267}, {122.693, 
      57.3222, 200.497}, {122.804, 56.0444, 200.589}, {123.311, 68.3555, 
      210.769}, {128.578, 70.7889, 205.223}, {141.582, 67.6, 206.792}, {
      143.383, 68.1, 206.95}, {120.49, 54.5, 197.472}, {130.153, 58.4556, 
      197.241}, {118.814, 55.2222, 194.264}, {133.376, 58.5556, 195.583}, {
      117.621, 57.0778, 192.044}, {132.214, 60.8111, 192.346}, {118.833, 
      59.0333, 189.076}, {121.594, 60.9556, 188.248}, {124.969, 63.9667, 
      186.421}, {124.473, 61.1111, 185.568}, {125.609, 62.2444, 184.621}, {
      128.022, 61.0667, 184.95}, {132.188, 57.7, 185.601}, {130.297, 54.7889, 
      184.591}, {128.887, 61.7445, 184.002}, {133.744, 61.8889, 184.502}, {
      134.056, 64.0445, 183.404}, {124.928, 48.0222, 174.531}, {126.861, 
      66.7556, 172.564}, {125.2, 67.1222, 172.367}, {126.554, 60.8555, 
      172.907}, {126.576, 59.4, 173}, {126.752, 63.9111, 170.743}, {
      126.001, 65, 170.594}, {126.503, 55.5667, 171.246}, {126.55, 51.3111, 
      171.521}, {125.154, 44.6889, 171.794}, {136.638, 45.4111, 170.979}, {
      139.617, 46.7111, 171.209}, {140.772, 48.6111, 171.21}, {142.341, 
      50.0889, 171.281}, {144.019, 50.0111, 171.463}, {160.931, 62.9334, 
      172.42}, {136.587, 50.2889, 176.608}, {160.458, 65.0889, 175.206}, {
      158.422, 66.6333, 178.861}, {156.519, 76.9222, 180.981}, {159.531, 
      83.1222, 182.893}, {158.664, 80.0556, 182.997}, {156.381, 73.9333, 
      184.141}, {157.468, 74.3778, 184.227}, {158.501, 75.5889, 184.259}, {
      161.896, 76.5778, 185.536}, {163.982, 77.7333, 185.681}, {165.441, 
      77.9889, 188.803}, {163.866, 79.6111, 192.503}, {164.703, 75.1778, 
      197.821}, {169.256, 76.7889, 195.224}, {171.428, 75.6, 193.552}, {
      174.04, 77.6445, 192.702}, {174.92, 73.6556, 192.052}, {176.266, 
      70.6778, 192.382}, {178.611, 72.3778, 194.512}, {177.486, 74.9222, 
      195.214}, {175.721, 77.4667, 196.857}, {176.919, 78.9333, 197.886}, {
      177.636, 81.3667, 199.782}, {178.302, 81.1111, 200.864}, {175.396, 
      84.1222, 198.378}, {175.57, 88.3111, 196.152}, {176.127, 87.2111, 
      196.281}, {177.472, 88.5778, 194.346}, {178.78, 86.4889, 194.617}, {
      177.851, 87.5889, 194.449}, {177.336, 85.9778, 194.497}, {176.186, 
      84.9111, 196.433}, {167.586, 77.0334, 185.122}, {169.282, 73.2, 
      184.548}, {157.617, 67.7333, 182.674}, {140.49, 62.8778, 181.182}, {
      137.817, 62.8778, 181.897}, {129.681, 55.3556, 190.449}, {133.019, 
      58.0556, 165.828}, {134.058, 57.9111, 165.946}, {136.066, 48.5, 
      171.704}, {127.687, 68.2333, 169.572}, {135.841, 50.2667, 174.554}, {
      146.508, 51.4111, 169.646}, {150.393, 52.8778, 169.96}, {154.874, 
      54.3333, 170.339}, {155.946, 54.7444, 171.42}, {157.049, 55.3, 
      170.507}, {160.717, 59.6889, 170.613}, {164.474, 58.0111, 169.137}, {
      178.15, 63.5556, 157.326}, {180.552, 64.9222, 160.463}, {180.602, 
      67.4333, 164.277}, {179.751, 66.6778, 165.23}, {177.656, 64.1445, 
      166.167}, {175.913, 61.2, 166.17}, {174.504, 59.3222, 166.141}, {
      165.049, 57.2333, 169.247}, {179.812, 63.0778, 161.498}, {154.979, 
      75.8555, 178.909}, {130.692, 56.1, 166.69}, {131.083, 57.0444, 
      166.67}, {123.986, 49.2889, 175.347}, {123.381, 60.5667, 181.521}, {
      160.319, 83.7444, 179.966}, {164.04, 80.4778, 180.563}, {163.782, 
      80.5333, 190.446}, {161.382, 61.0778, 210.269}, {164.932, 65.4333, 
      212.357}, {167.116, 67.4, 214.438}, {167.196, 68.5889, 213.389}, {
      170.694, 71.9, 214.529}, {173.398, 76.4445, 214.524}, {173.36, 77.4, 
      214.46}, {174.184, 81.0778, 213.331}, {178.679, 87.1222, 211.43}, {
      181.062, 90.4334, 210.476}, {182.974, 92.5333, 208.566}, {185.19, 
      95.3889, 206.628}, {185.36, 96.7667, 205.576}, {186.733, 97.7667, 
      205.657}, {187.821, 100.789, 203.589}, {188.321, 102.2, 203.552}, {
      189.363, 104.9, 202.494}, {188.881, 103.944, 202.504}, {200.289, 
      126.411, 205.264}, {201.967, 128.456, 206.292}, {202.141, 129.989, 
      206.213}, {203.944, 131.078, 206.334}, {203.583, 132.556, 206.203}, {
      202.351, 132.622, 206.069}, {199.558, 145.689, 205.941}, {199.792, 
      147.489, 206.846}, {199.311, 148.833, 207.706}, {200.173, 150.778, 
      209.65}, {202.369, 152.611, 210.76}, {189.244, 148.2, 214.622}, {
      189.409, 146.167, 214.769}, {189.558, 143.922, 214.927}, {186.413, 
      153.467, 213.991}, {186.869, 145.644, 216.512}, {185.876, 143.633, 
      217.531}, {185.807, 151.189, 217.043}, {185.36, 148.344, 219.154}, {
      186.74, 148.167, 220.306}, {187.396, 146.067, 222.499}, {189.231, 
      144.744, 225.748}, {181.129, 140.4, 231.117}, {181.151, 139.222, 
      231.194}, {181.117, 138.456, 231.239}, {180.568, 136.367, 231.314}, {
      193.066, 142.311, 212.413}, {161.441, 127.656, 246.711}, {162.723, 
      128.367, 246.811}, {162.654, 129.167, 246.744}, {163.703, 130.567, 
      246.767}, {163.041, 131.644, 247.633}, {172.612, 66.1222, 191.292}, {
      168.864, 62.9444, 193.09}, {163.398, 60.2444, 194.664}, {159.534, 
      57.5667, 195.423}, {124.75, 61.2334, 195.501}, {121.256, 59.6334, 
      184.329}, {124.393, 62.5889, 184.471}, {127.759, 59.9, 182.023}, {
      196.163, 172.078, 234.659}, {196.906, 172.456, 233.729}, {197.833, 
      173.389, 233.767}, {198.821, 174.567, 231.803}, {201.166, 174.7, 
      230.064}, {203.339, 168.033, 218.813}, {204.88, 167.644, 216.014}, {
      204.351, 168.878, 213.903}, {203.258, 171.8, 214.598}, {205.353, 
      169.989, 214.933}, {202.567, 166.367, 212.881}, {202.766, 165.1, 
      212.982}, {171.577, 173.944, 209.142}, {169.087, 176.956, 208.69}, {
      169.306, 174.233, 208.886}, {172.879, 173.3, 209.32}, {172.219, 167.689,
       210.601}, {172.542, 167.089, 210.673}, {168.973, 175.356, 210.769}, {
      176.33, 169.111, 212.921}, {176.549, 168.489, 213.979}, {169.706, 
      168.822, 215.228}, {169.933, 169.6, 215.203}, {170.773, 168.589, 
      215.356}, {173.099, 167.722, 215.656}, {174.08, 167.778, 215.754}, {
      203.087, 162.111, 212.209}, {206.412, 166.633, 211.29}, {206.743, 
      164.756, 212.427}, {206.487, 161.733, 213.587}, {207.091, 163.356, 
      213.547}, {206.953, 160.556, 213.71}, {205.462, 157.233, 213.764}, {
      201.534, 152.133, 211.698}, {197.719, 154.567, 209.151}, {198.252, 
      147.767, 209.639}, {198.973, 145.1, 206.912}, {196.527, 147.244, 
      210.487}, {197.797, 153, 210.256}, {197.312, 147.111, 210.578}, {
      186.039, 158.167, 208.691}, {186.932, 158.511, 208.763}, {185.251, 
      157.556, 211.619}, {186.758, 156.3, 212.852}, {186.052, 155.133, 
      213.848}, {181.844, 140.756, 231.17}, {181.113, 135.522, 233.416}, {
      194.551, 177.044, 205.416}, {193.523, 178.867, 204.197}, {191.026, 
      178.389, 203.964}, {189.62, 176.9, 203.911}, {192.361, 180.467, 
      203.972}, {191.467, 180.044, 202.911}, {192.124, 178.578, 202.079}, {
      194.599, 174.889, 206.539}, {195.257, 175.622, 206.562}, {189.521, 
      169.667, 214.271}, {189.897, 170.233, 214.274}, {187.757, 169.956, 
      214.068}, {188.094, 169.444, 214.136}, {187.743, 174.8, 213.759}, {
      188.14, 174.1, 213.846}, {205.592, 193.856, 203.52}, {204.337, 193.056, 
      198.474}, {206.322, 183.567, 199.286}, {213.059, 196.167, 199.194}, {
      202.536, 193.044, 194.32}, {214.733, 191.511, 196.693}, {213.779, 
      197.644, 197.2}, {215.836, 196.389, 197.496}, {211.631, 191.722, 
      197.35}, {204.913, 191.1, 194.692}, {206.541, 171.578, 203.056}, {
      209.679, 176.267, 204.07}, {208.011, 175.967, 202.932}, {
      204.239, 176, 200.542}, {203.592, 176.978, 200.413}, {206.08, 175.789, 
      201.744}, {204.478, 178.433, 199.418}, {187.886, 171.911, 212.976}, {
      174.717, 170.267, 211.696}, {170.649, 175.022, 209.972}, {195.106, 
      145.633, 211.434}, {191.978, 218.211, 191.613}, {196.467, 207.456, 
      192.768}, {195.974, 204.856, 192.88}, {202.811, 196.533, 194.127}, {
      186.526, 208.633, 192.642}, {196.913, 209.811, 194.656}, {199.117, 
      210.278, 195.852}, {186.354, 211.667, 195.404}, {200.353, 210.767, 
      196.933}, {186.264, 206.8, 196.699}, {180.632, 217.622, 195.421}, {
      180.239, 216.667, 195.44}, {182.414, 219.878, 195.466}, {207.26, 
      183.678, 201.368}, {207.512, 188.233, 200.11}, {207.106, 187.3, 
      200.127}, {183.124, 213.267, 191.991}, {179.101, 219.967, 193.133}, {
      179.508, 220.822, 193.122}, {185.856, 214.256, 201.144}, {
      186.786, 215, 205.164}, {190.861, 214.889, 214.529}, {196.206, 212.322, 
      215.253}, {198.1, 211.456, 215.508}, {198.588, 215.033, 218.304}, {
      198.01, 210.711, 218.518}, {199.962, 209.922, 215.801}, {200.886, 
      210.267, 215.877}, {193.331, 211.667, 192.171}, {202.082, 217.1, 
      207.633}, {202.809, 210.322, 207.144}, {205.411, 213.111, 207.241}, {
      198.107, 178.7, 233.458}, {188.066, 206.911, 185.974}, {189.138, 
      207.156, 186.071}, {185.64, 205.967, 185.779}, {190.727, 207.189, 
      186.237}, {210.881, 191.578, 189.344}, {212.343, 192.578, 189.436}, {
      209.431, 192.411, 189.14}, {209.792, 190.933, 189.271}, {202.019, 
      194.478, 188.229}, {200.717, 201.9, 187.622}, {200.767, 202.856, 
      187.566}, {207.894, 185.233, 200.341}, {208.356, 185.589, 200.367}, {
      204.877, 193.778, 199.481}, {211.326, 199.022, 199.827}, {210.571, 
      176.878, 201.153}, {203.258, 175.844, 200.45}, {185.497, 205.389, 
      196.709}, {184.658, 213.178, 196.126}, {209.656, 184.7, 198.582}, {
      188.357, 213.867, 193.498}, {196.862, 210.878, 194.582}, {191.224, 
      216.822, 190.64}, {188.004, 212.711, 190.562}, {186.593, 203.678, 
      189.991}, {176.547, 223.044, 186.712}, {194.076, 198.944, 189.089}, {
      203.88, 190.278, 190.669}, {191.447, 201.1, 188.676}, {199.286, 201.211,
       186.52}, {205.021, 199.4, 187.238}, {196.391, 217.233, 185.2}, {
      191.696, 210.078, 185.16}, {212.157, 193.589, 188.357}, {191.662, 
      202.722, 185.623}, {190.631, 195.433, 183.999}, {187.47, 195.678, 
      183.651}, {194.084, 201.011, 184.008}, {202.206, 200.744, 184.879}, {
      210.394, 194.867, 186.113}, {209.824, 194.011, 186.107}, {192.327, 
      211.456, 183.161}, {195.094, 219.078, 182.968}, {194.148, 219.689, 
      182.83}, {208.32, 202.333, 184.426}, {184.65, 209.6, 181.478}, {186.483,
       203.889, 182.032}, {187.608, 196.289, 182.632}, {184.438, 222.4, 
      179.647}, {186.747, 196.533, 181.531}, {185.656, 204.533, 180.909}, {
      188.307, 201.211, 181.398}, {211.752, 207.056, 183.491}, {208.274, 
      197.733, 183.718}, {186.473, 204.811, 179.982}, {204.543, 208.889, 
      180.641}, {206.64, 197.933, 181.556}, {210.128, 202.144, 181.656}, {
      183.184, 219.7, 177.71}, {190.274, 218.422, 178.536}, {187.091, 210.944,
       177.68}, {187.852, 198.111, 178.574}, {207.103, 212.078, 179.711}, {
      206.667, 213.478, 178.582}, {180, 216.822, 174.573}, {180.787, 216.8, 
      174.657}, {188.703, 210.356, 174.916}, {189.163, 203.567, 175.396}, {
      184.264, 203.922, 172.867}, {185.762, 203.767, 173.034}, {190.48, 
      209.656, 173.157}, {177.554, 215.867, 170.408}, {190.427, 208.422, 
      172.233}, {186.629, 200.989, 166.362}, {203.57, 217.678, 171.051}, {
      196.14, 219.444, 170.158}, {202.072, 211.711, 168.287}, {199.681, 
      206.833, 170.334}, {194.409, 202.2, 189.912}, {193.109, 203.033, 
      189.722}, {208.976, 201.778, 190.474}, {210.98, 208.833, 187.266}, {
      211.477, 209.867, 187.252}, {213.783, 208.411, 187.587}, {214.653, 
      202.856, 188.031}, {212.223, 201.622, 186.858}, {179.7, 205.633, 
      170.289}, {180.269, 206.367, 170.301}, {181.173, 203.789, 171.554}, {
      183.998, 202.289, 168.974}, {192.276, 212.411, 202.933}, {186.9, 
      198.578, 188.358}, {195.466, 200.233, 189.153}, {199.483, 199.278, 
      189.636}, {203.498, 199.978, 190.013}, {211.117, 202.167, 190.676}, {
      207.993, 210.444, 189.822}, {203.896, 212.933, 189.233}, {186.796, 
      212.044, 187.492}, {180.233, 216.989, 186.489}, {179.36, 217.322, 
      186.376}, {205.434, 214.211, 190.309}, {205.812, 212.922, 190.43}, {
      208.541, 205.756, 191.172}, {209.119, 203.2, 191.394}, {209.127, 
      199.889, 191.606}, {203.697, 209.711, 191.407}, {207.264, 212.367, 
      191.612}, {205.868, 198.767, 192.329}, {184.927, 200.811, 190.993}, {
      185.792, 197.022, 191.326}, {187.281, 202.067, 191.161}, {207.353, 
      198.678, 193.487}, {204.941, 202.044, 194.001}, {207.634, 202.889, 
      194.231}, {210.818, 208.089, 194.236}, {199.11, 207.344, 193.052}, {
      199.778, 211.678, 192.848}, {184.689, 205.167, 191.674}, {183.607, 
      209.856, 191.263}, {186.413, 196.222, 194.413}, {189.323, 196.1, 
      194.728}, {201.094, 201.778, 195.604}, {208.978, 196.978, 196.738}, {
      208.859, 194.756, 196.866}, {209.443, 195.589, 196.874}, {191.344, 
      211.978, 194.928}, {199.526, 202.689, 196.377}, {200.864, 202.922, 
      196.502}, {208.554, 193.033, 199.916}, {209.93, 192.3, 200.107}, {
      211.482, 193.389, 200.201}, {203.091, 200.267, 198.882}, {187.027, 
      207.656, 196.724}, {188.26, 207.678, 196.853}, {187.832, 199.189, 
      197.347}, {199.82, 195.189, 198.861}, {190.532, 203.256, 196.377}, {
      190.731, 210.922, 195.912}, {201.786, 216.144, 196.742}, {211.19, 
      194.211, 199.122}, {195.426, 217.956, 195.959}, {193.188, 220.978, 
      195.532}, {193.55, 219.5, 195.663}, {196.371, 212.656, 197.39}, {
      200.209, 202.233, 197.459}, {197.583, 202.744, 197.15}, {183.721, 
      222.744, 190.458}, {182.411, 220.422, 188.489}, {189.326, 219.544, 
      189.272}, {184.511, 206.8, 196.514}, {190.043, 208.011, 197.02}, {
      199.716, 203.978, 199.287}, {193.05, 199.811, 198.851}, {190.479, 
      201.633, 199.46}, {199.226, 208.522, 199.943}, {203.014, 190.733, 
      201.47}, {201.351, 197.056, 202.87}, {203.972, 191.489, 203.499}, {
      186.859, 213.167, 201.32}, {190.406, 217.167, 201.439}, {191.047, 
      219.733, 202.339}, {201.493, 193.589, 205.096}, {212.842, 198.189, 
      206.979}, {214.558, 197.156, 207.224}, {213.768, 192.156, 207.459}, {
      212.697, 191.911, 207.362}, {210.753, 192.267, 208.13}, {203.453, 
      193.167, 207.304}, {195.749, 211.8, 205.313}, {196.288, 210.244, 
      205.469}, {185.479, 208.267, 205.453}, {181.49, 211.544, 204.827}, {
      197.989, 211.2, 206.582}, {212.211, 197.011, 208.977}, {185.207, 
      212.033, 206.181}, {183.809, 213.933, 205.913}, {182.686, 205.933, 
      206.302}, {176.163, 216.7, 204.934}, {179.648, 217.789, 206.213}, {
      182.604, 204.578, 207.362}, {199.121, 211.489, 208.66}, {212.066, 
      194.844, 211.077}, {187.932, 210.5, 208.542}, {185.547, 209.078, 
      208.382}, {189.963, 221.267, 208.072}, {185.279, 215.389, 210.924}, {
      202.769, 210.156, 213.096}, {185.746, 215.722, 215.916}, {201.092, 
      218.733, 217.338}, {204.387, 213.844, 217.994}, {200.95, 212.8, 
      218.694}, {201.808, 212.389, 218.811}, {188.817, 219.611, 217.981}, {
      183.584, 212.2, 217.902}, {187.72, 217.411, 218.989}, {184.732, 221.422,
       218.42}, {189.11, 218.811, 219.046}, {198.932, 217.311, 220.173}, {
      201.219, 217.3, 220.414}, {189.101, 217.311, 220.134}, {188.194, 
      215.044, 220.183}, {197.589, 216.067, 222.101}, {188.862, 227.222, 
      211.546}, {191.253, 230.467, 205.647}, {188.129, 229.556, 204.382}, {
      178.166, 220.989, 203.878}, {182.172, 213.889, 202.759}, {185.449, 
      204.322, 200.738}, {177.576, 219.878, 198.923}, {196.949, 216.989, 
      197.176}, {195.306, 203.678, 202.81}, {195.454, 205.644, 204.678}, {
      176.491, 214.556, 205.104}, {179.384, 223.022, 205.854}, {193.143, 
      226.1, 207.104}, {175.887, 222.889, 197.56}, {184.012, 220.878, 
      198.542}, {187.374, 230.578, 200.269}, {188.018, 228.033, 207.439}, {
      187.526, 218.722, 208.972}, {178.337, 226.656, 185.677}, {175.523, 
      234.989, 182.874}, {177.796, 232.644, 183.261}, {176.189, 217.044, 
      180.116}, {176.689, 216.322, 180.213}, {179.158, 230.267, 179.589}, {
      189.632, 210.6, 182.932}, {189.459, 209.067, 183.011}, {210.284, 
      207.156, 186.303}, {188.192, 210.444, 183.772}, {188.459, 203.467, 
      184.243}, {192.087, 220.6, 196.436}, {184.774, 224.7, 191.439}, {
      182.322, 217.867, 190.62}, {180.463, 220.633, 183.31}, {170.198, 
      231.711, 179.55}, {170.943, 223.278, 179.169}, {169.963, 223.322, 
      179.063}, {165.654, 221.044, 176.764}, {165.934, 222.956, 176.672}, {
      164.381, 219.578, 174.746}, {168.054, 220.489, 175.074}, {167.252, 
      225.033, 172.712}, {170.89, 229.867, 170.81}, {170.806, 230.722, 
      167.761}, {165.748, 219.011, 161.033}, {162.708, 213.044, 161.092}, {
      170.517, 230.744, 159.794}, {172.129, 220.678, 160.602}, {165.189, 
      224.8, 158.63}, {162.807, 219.389, 158.722}, {161.256, 218.478, 
      158.618}, {169.683, 226.256, 159.01}, {169.16, 225.822, 157.987}, {
      166.099, 214.222, 158.402}, {166.431, 215.2, 157.379}, {168.53, 224.911,
       155.989}, {167.551, 221.011, 155.151}, {171.763, 229.156, 155.077}, {
      177.23, 207.567, 151.063}, {179.248, 207.178, 151.3}, {177.279, 201.356,
       151.463}, {169.631, 202.5, 141.657}, {165.958, 204.522, 140.16}, {
      165.787, 201, 139.37}, {169.708, 203.233, 139.64}, {164.476, 200.5, 
      137.273}, {164.798, 199.822, 137.351}, {168.167, 204.4, 134.442}, {
      173.473, 209.6, 134.67}, {173.411, 208.678, 139.684}, {174.104, 209.633,
       143.664}, {175.472, 205.4, 144.077}, {178.808, 214.656, 151.774}, {
      174.966, 208.222, 155.747}, {177.57, 208.956, 155.973}, {173.583, 
      209.844, 158.471}, {174.756, 214.156, 158.32}, {180.322, 207.033, 
      159.358}, {175.102, 205.756, 160.88}, {184.768, 203.011, 162.07}, {
      171.454, 210.744, 161.162}, {178.018, 221.978, 161.139}, {178.792, 
      217.778, 161.487}, {177.297, 211.633, 162.716}, {178.42, 204.022, 
      163.317}, {177.557, 217.011, 163.397}, {173.267, 219.633, 162.779}, {
      177.99, 206.233, 164.126}, {187.324, 209.489, 165.896}, {183.532, 
      204.311, 165.826}, {197.142, 209.067, 155.052}, {194.46, 209.967, 
      154.713}, {198.25, 209.289, 163.089}, {190.676, 202.544, 162.72}, {
      180.703, 221.422, 163.447}, {185.027, 212.622, 164.46}, {181.609, 
      223.044, 166.411}, {176.149, 214.767, 166.363}, {177.649, 214.878, 
      167.509}, {169.472, 215.722, 166.596}, {180.149, 215.544, 167.729}, {
      184.508, 214.367, 168.262}, {194.867, 204.422, 169.981}, {175.966, 
      215.822, 170.243}, {183.483, 209.478, 172.432}, {184.518, 210.889, 
      172.451}, {190.986, 202.911, 175.628}, {192.767, 205.044, 175.68}, {
      194.994, 205.078, 174.916}, {186.041, 202.922, 175.108}, {179.946, 
      199.7, 174.671}, {174.032, 214.022, 164.211}, {167.836, 212.133, 
      173.592}, {180.542, 202.022, 177.559}, {182.45, 203.1, 177.69}, {
      187.868, 207.122, 178.004}, {171.106, 214.544, 175.772}, {170.374, 
      214.1, 175.723}, {170.984, 212.022, 175.919}, {177.863, 210.178, 
      176.759}, {201.047, 212.544, 179.046}, {180.011, 204.022, 183.32}, {
      188.943, 211.833, 165.917}, {187.132, 213.767, 168.576}, {201.573, 
      207.322, 174.47}, {192.086, 229.511, 177.028}, {187.756, 226.022, 
      176.793}, {167.869, 223.889, 174.839}, {166.821, 222.678, 174.806}, {
      187.488, 226.489, 173.764}, {174.19, 225.711, 153.56}, {180.44, 225.244,
       154.247}, {180.356, 223.689, 154.337}, {198.682, 212.033, 160.969}, {
      197.028, 218.3, 157.426}, {199.259, 218.678, 157.636}, {191.24, 219.033,
       156.771}, {195.694, 205.4, 157.109}, {153.401, 75.4333, 187.916}, {
      150.227, 72.9, 184.183}, {163.113, 82.4111, 126.594}, {167.75, 91.8222, 
      126.722}, {157.656, 68.5222, 150.457}, {165.951, 92.6667, 151.347}, {
      165.8, 77.1444, 144.379}, {165.622, 84.2667, 145.022}, {159.487, 
      55.2111, 142.516}, {175.231, 80.4222, 127.497}, {177.946, 117.211, 
      127.832}, {175.897, 83.3778, 128.556}, {175.319, 77.3889, 117.5}, {
      173.57, 75.1, 117.37}, {194.323, 98.3556, 113.49}, {185.536, 88.4667, 
      110.459}, {190.582, 97.5, 110.677}, {184.749, 129.056, 90.7011}, {
      198.857, 120.878, 92.3167}, {198.466, 111.978, 98.51}, {198.43, 118.933,
       107.132}, {177.758, 117.078, 100.571}, {179.782, 117.956, 97.4278}, {
      188.188, 124.067, 116.53}, {186.531, 120.956, 115.338}, {174.493, 
      110.522, 111.828}, {189.351, 131.489, 104.886}, {
      190.31, 126, 103.129}, {189.127, 124.189, 103.059}, {
      188.529, 135, 93.1789}, {197.79, 138.178, 92.1789}, {198.419, 135.967, 
      93.5522}, {190.142, 137.489, 91.0111}, {187.468, 137.033, 89.4722}, {
      201.122, 132.678, 89.6533}, {199.94, 144.067, 79.6567}, {196.444, 
      144.067, 79.1033}, {199.146, 141.911, 76.2645}, {197.77, 140.022, 
      75.0222}, {182.823, 138.233, 80.7156}, {185.444, 139.278, 82.2078}, {
      188.719, 138.856, 86.16}, {190.987, 139.511, 88.7389}, {182.293, 
      131.533, 87.8767}, {182.706, 128.278, 90.4267}, {182.324, 126.344, 
      95.0289}, {193.112, 135.956, 93.8422}, {196.768, 134.356, 94.5244}, {
      201.521, 135.222, 92.96}, {185.463, 119.333, 91.44}, {184.598, 122.756, 
      91.0822}, {183.309, 122.189, 90.9156}, {196.979, 120.4, 92.05}, {
      192.301, 137.478, 93.6156}, {185.906, 128.8, 96.5678}, {197.637, 117.6, 
      98.0167}, {198.088, 114.278, 97.1711}, {199.069, 115.044, 97.2778}, {
      186.404, 132.989, 85.0267}, {182.249, 133.367, 84.3445}, {187.512, 
      131.833, 86.4211}, {181.296, 125.811, 90.3622}, {199.071, 118.678, 
      92.4933}, {195.246, 120.856, 94.0233}, {187.174, 125.656, 98.1022}, {
      186.267, 124.8, 98.0145}, {184.273, 126.244, 96.4744}, {191.039, 
      119.878, 97.9556}, {198.907, 117.489, 99.3556}, {200.383, 115.222, 
      97.4745}, {194.944, 113.7, 109.193}, {192.928, 106.856, 108.17}, {
      192.388, 102.867, 109.486}, {191.341, 95.4445, 109.799}, {187.382, 
      94.4778, 111.496}, {172.584, 119.489, 106.409}, {177.424, 107.278, 
      101.15}, {178.28, 112.156, 108.916}, {190.401, 123.256, 113.527}, {
      188.516, 120.6, 112.268}, {181.171, 111.867, 111.668}, {195.17, 118.933,
       106.617}, {184.244, 121.456, 100.186}, {188.603, 99.9778, 102.26}, {
      179.259, 99.4111, 99.6856}, {180.791, 99.2111, 99.9411}, {182.488, 
      99.1111, 101.347}, {185.807, 100.333, 104.07}, {183.039, 118.089, 
      104.749}, {173.226, 113.444, 102.363}, {195.288, 95.8778, 113.802}, {
      187.319, 91.8778, 116.191}, {187.211, 89.8667, 117.449}, {189.531, 
      96.3333, 117.4}, {189.517, 94.8222, 117.495}, {180.453, 100.044, 
      115.723}, {172.873, 80.9333, 114.608}, {198.358, 132.533, 94.8944}, {
      184.722, 131.067, 88.2911}, {183.084, 130.956, 88.0389}, {177.218, 
      106.989, 113.618}, {185.596, 118.567, 116.474}, {138.213, 69.9, 
      156.364}, {163.868, 75.1556, 157.813}, {161.202, 77.0667, 157.269}, {
      159.801, 76.9667, 157.052}, {157.066, 73.3445, 157.998}, {161.356, 
      79.0333, 158.311}, {141.819, 74.5111, 150.97}, {155.784, 80.8333, 
      147.092}, {157.478, 77.6, 147.569}, {155.24, 60.0111, 149.479}, {
      169.808, 89.4, 148.761}, {171.617, 90.4334, 148.982}, {169.651, 97.3, 
      148.228}, {166.901, 95.0889, 149.066}, {167.662, 95.8667, 149.137}, {
      164.041, 94.8667, 150.902}, {164.607, 95.4556, 150.953}, {172.331, 
      93.5556, 152.3}, {172.864, 95.4667, 149.986}, {167.443, 89.0222, 
      148.411}, {167.207, 93.0778, 150.388}, {171.766, 96.9222, 146.326}, {
      173.112, 100.344, 145.172}, {174.307, 97.3111, 146.702}, {158.674, 
      81.2444, 144.117}, {160.899, 82.4889, 144.389}, {163.748, 82.6778, 
      144.828}, {173.862, 92.6445, 145.788}, {162.454, 69.4222, 138.678}, {
      161.001, 72.6333, 140.502}, {165.121, 80.4111, 142.93}, {165.677, 
      78.4111, 143.147}, {167.808, 81.2222, 138.766}, {168.048, 82.9111, 
      139.826}, {170.406, 87.3111, 137.64}, {179.15, 93.7111, 134.074}, {
      174.277, 87.2444, 133.719}, {175.424, 93.3667, 130.1}, {176.491, 
      95.2333, 131.293}, {176.289, 100.2, 130.941}, {187.171, 96.8778, 
      132.879}, {181.558, 112.467, 129.841}, {179.258, 111.044, 129.568}, {
      182.684, 105.311, 132.756}, {185.418, 93.6222, 135.073}, {185.299, 
      98.1889, 133.629}, {175.814, 103.978, 132.885}, {183.278, 108.633, 
      132.636}, {186.861, 91.6778, 127.482}, {183.188, 90.3556, 125.855}, {
      189.976, 98.2667, 125.289}, {183.923, 112.633, 122.26}, {177.426, 
      95.8111, 121.184}, {191.316, 99.9889, 121.984}, {179.906, 103.822, 
      117.654}, {162.707, 68.3778, 116.082}, {166.12, 69.0222, 116.582}, {
      169.339, 70.9333, 116.969}, {171.454, 77.6111, 114.597}, {173.316, 
      76.4667, 114.966}, {177.164, 77.9, 115.483}, {178.42, 100.333, 
      115.382}, {180.112, 96.9111, 115.871}, {190.558, 120.033, 111.497}, {
      181.466, 90.2445, 127.851}, {181.103, 94.1667, 126.41}, {184.218, 
      97.2889, 126.702}, {181.15, 107.656, 125.548}, {178.096, 102.478, 
      131.081}, {178.803, 105.333, 129.864}, {180.146, 114.689, 126.068}, {
      171.868, 95.7111, 121.441}, {170.219, 90.6778, 119.243}, {192.243, 
      97.8667, 104.102}, {177.796, 55.8, 164.673}, {160.462, 72.9889, 
      152.877}, {159.256, 58.1111, 145.699}, {158.154, 57.6667, 143.292}, {
      157.869, 55.5778, 143.381}, {142.757, 71.8889, 153.549}, {143.733, 
      72.4889, 152.534}, {151.836, 56.8222, 152.552}, {183.462, 123.089, 
      98.8256}, {178.913, 115.111, 98.6189}, {178.042, 119.478, 98.2}, {
      187.878, 123.656, 99.4878}, {181.682, 117.167, 101.187}, {182.629, 
      96.3667, 136.731}, {180.214, 95.3111, 135.271}, {180.324, 96.2778, 
      123.889}, {186.228, 94.7333, 127.185}, {151.777, 81.1333, 147.57}, {
      141.828, 77.9667, 213.159}, {141.929, 79, 205.164}, {144.133, 75.9, 
      201.176}, {145.032, 79.4445, 196.551}, {151.132, 61.2, 197.562}, {
      149.51, 61.3111, 196.153}, {169.418, 72.7222, 198.571}, {148.073, 
      59.6111, 193.773}, {146.66, 57.1556, 192.577}, {173.21, 68.1222, 
      191.524}, {168.711, 66.6111, 190.909}, {167.906, 65.9333, 189.694}, {
      166.704, 64.2556, 187.35}, {148.094, 70.3222, 185.142}, {150.203, 
      66.2778, 182.33}, {151.317, 62.7667, 181.602}, {150.594, 61.4556, 
      180.428}, {150.022, 59.0778, 178.227}, {150.132, 76.0889, 168.073}, {
      143.491, 63.7222, 167.819}, {154.059, 68.9556, 169.156}, {155.604, 
      68.6556, 168.274}, {157.32, 67.9222, 167.462}, {159.658, 70.3222, 
      165.403}, {164.273, 54.8889, 170.534}, {168.262, 51.6778, 167.967}, {
      170.967, 52.0667, 168.37}, {179.442, 53.3, 168.502}, {173.169, 52.8111, 
      167.54}, {155.294, 76.4778, 165.459}, {152.511, 71.2667, 163.079}, {
      151.09, 67.7556, 163.08}, {132.358, 66.5333, 159.062}, {158.22, 57.0556,
       171.712}, {152.144, 70.3667, 181.243}, {150.984, 75.5111, 178.452}, {
      164.348, 62, 183.714}, {163.59, 60, 183.724}, {151.271, 87.5222, 
      221.983}, {148.344, 88.4, 221.463}, {148.356, 89.5334, 221.392}, {
      149.33, 89.6222, 221.54}, {150.74, 90.4889, 221.708}, {150.843, 91.9889,
       221.628}, {149.938, 91.4333, 221.52}, {149.268, 90.7667, 221.457}, {
      154.151, 85.4667, 219.166}, {155.13, 87.4778, 219.191}, {151.293, 
      84.2333, 218.792}, {147.612, 82.2556, 217.206}, {145.5, 80.7333, 
      215.839}, {144.43, 79.8778, 215.724}, {142.886, 79.0333, 214.403}, {
      174.938, 85.7333, 213.366}, {176.316, 83.7556, 212.58}, {173.463, 
      81.9556, 209.969}, {175.386, 80.3, 204.711}, {171.622, 77.4445, 
      203.168}, {143.019, 82.9667, 198.282}, {146.692, 80.4222, 195.62}, {
      148.116, 84.1555, 194.46}, {147.614, 82.8, 194.468}, {148.966, 86.5333, 
      194.442}, {158.641, 79.9, 191.864}, {145.476, 73.7889, 194.71}, {
      155.031, 77.5445, 190.313}, {172.717, 77.8334, 191.966}, {172.361, 
      74.4889, 193.256}, {173.65, 75.0667, 193.422}, {175.067, 77.8222, 
      194.6}, {185.86, 87.3889, 199.099}, {183.761, 87.8334, 191.926}, {
      183.937, 83.3555, 192.241}, {179.924, 81.8333, 192.85}, {178.728, 
      83.0667, 191.434}, {187.724, 84.9778, 190.476}, {189.312, 84.7333, 
      188.467}, {194.25, 87.8, 186.789}, {175.979, 79.0333, 194.667}, {
      169.879, 69.6444, 193.174}, {185.366, 85.3889, 198.019}, {185.941, 
      84.0778, 197.063}, {187.734, 87.0667, 192.603}, {182.978, 84.7778, 
      191.998}, {171.717, 92.7, 140.907}, {147.454, 82.1334, 149.096}, {
      145.733, 81.1, 148.89}, {67.8778, 110.567, 181.414}, {64.7556, 112.756, 
      182.58}, {67.0111, 103.578, 184.894}, {71.1111, 106.667, 184.894}, {
      69.9444, 105.422, 186.059}, {61.9556, 109.889, 183.73}, {56.6333, 
      104.811, 172.111}, {84.8, 98.3778, 160.493}, {89.1333, 104.289, 
      159.343}, {81.0444, 113.6, 154.684}, {80.9778, 111.267, 154.684}, {
      80.2445, 108.622, 157.013}, {85.6889, 102.622, 155.849}, {82.0445, 
      101.811, 155.849}, {83.2111, 98.8111, 160.493}, {87.1333, 105.556, 
      157.013}, {77.2445, 99.9222, 166.302}, {72.6333, 178.333, 193.033}, {
      70.5333, 169.856, 187.224}, {69.1889, 171.8, 184.894}, {69.6445, 
      175.289, 180.25}, {83.5667, 174.122, 177.92}, {82.9445, 171.089, 
      177.92}, {82.4889, 169.033, 177.92}, {82.0111, 167.711, 179.086}, {
      82.1889, 159.644, 172.111}, {88.5778, 160.978, 169.797}, {84.2333, 
      161.267, 172.111}, {86.8889, 166.111, 170.961}, {88.6889, 164.722, 
      173.277}, {82.0445, 166.022, 170.961}, {81.9111, 172.967, 173.277}, {
      79.7889, 170.489, 172.111}, {88.2445, 167.167, 167.467}, {109.356, 
      172.989, 167.467}, {107.711, 175.222, 166.302}, {
      101, 176.033, 168.632}, {100.067, 174.233, 168.632}, {102.622, 174.022, 
      169.797}, {103.833, 177.511, 167.467}, {92.1222, 170.8, 166.302}, {90.7,
       173.311, 163.988}, {79.7889, 170.489, 154.684}, {80.5445, 167.711, 
      153.534}, {78.4222, 165.111, 153.534}, {74.8556, 160.633, 153.534}, {
      76.6667, 163.678, 153.534}, {76.5444, 160.489, 153.534}, {92.6445, 
      168.656, 152.37}, {83, 148.1, 148.876}, {97.1889, 154.922, 132.613}, {
      100.122, 164.756, 124.489}, {98.5778, 163.767, 127.968}, {98.4333, 
      161.533, 129.133}, {92.4222, 141.433, 129.133}, {91.4445, 140.178, 
      127.968}, {91.8889, 143.556, 132.613}, {88.3556, 156.178, 141.917}, {
      94.4667, 161.089, 138.422}, {98.0778, 159.078, 131.448}, {91.2111, 
      166.833, 126.804}, {91.5889, 172.022, 126.804}, {70.2333, 164.967, 
      136.107}, {83.8333, 174.422, 126.804}, {71.7111, 168.933, 123.324}, {
      75.6, 162.7, 117.515}, {89.6889, 169.522, 110.541}, {86.6222, 169.678, 
      111.706}, {78.0333, 169.444, 116.35}, {75.3222, 171.544, 117.515}, {
      92.8445, 158.789, 139.587}, {83.3778, 163.689, 148.876}, {89.7333, 
      171.7, 148.876}, {71.6556, 172.122, 148.876}, {71.4, 170.889, 146.56}, {
      93.2667, 177.489, 151.204}, {90.9222, 176.689, 165.152}, {84.0222, 
      191.033, 197.678}, {89.1445, 200.989, 198.842}, {110.389, 190.211, 
      197.678}, {109.544, 197.5, 196.512}, {104.144, 191.867, 196.512}, {
      105.978, 194.144, 195.348}, {105.267, 198.578, 193.033}, {85.3222, 
      195.844, 195.348}, {89.1778, 199.856, 193.033}, {111.556, 190.589, 
      191.868}, {102.833, 197.578, 188.389}, {107.067, 188.444, 188.389}, {
      91.1889, 217.078, 189.539}, {90.5556, 210.211, 187.224}, {96.5778, 
      220.167, 187.224}, {100.433, 219.5, 186.059}, {101.267, 221.2, 
      182.58}, {103.233, 216.822, 182.58}, {102.389, 214.467, 181.414}, {
      94.6778, 215.633, 180.25}, {93.8889, 205.944, 180.25}, {95.5778, 
      204.478, 181.414}, {103.156, 201.711, 181.414}, {107.933, 209.4, 
      179.086}, {106.378, 207.956, 179.086}, {105.522, 205.711, 179.086}, {
      114.533, 195.156, 184.894}, {82.3222, 186.878, 195.348}, {79.0333, 
      184.011, 195.348}, {80.1889, 185.611, 195.348}, {78.1556, 182.4, 
      195.348}, {72.9222, 178.822, 195.348}, {70.3, 176.989, 195.348}, {
      68.5556, 175.833, 195.348}, {75.4778, 179.322, 194.198}, {113.322, 
      191.378, 193.033}, {110.311, 189.178, 194.198}, {115.133, 195.078, 
      187.224}, {103.578, 205.378, 184.894}, {111.278, 210.022, 183.73}, {
      98.0889, 197.389, 184.894}, {100.389, 196.789, 186.059}, {108.7, 
      205.378, 186.059}, {108.4, 209.778, 186.059}, {106.233, 200.556, 
      184.894}, {101.067, 191.911, 184.894}, {97.4222, 177.478, 184.894}, {
      96, 174.333, 182.58}, {100.856, 188.522, 186.059}, {93.3445, 212.8, 
      182.58}, {109.033, 188.567, 188.389}, {76.9333, 190.067, 181.414}, {
      74.8445, 185.689, 181.414}, {69.3889, 181.744, 182.58}, {94.4889, 
      180.722, 176.771}, {94.5778, 180.911, 174.441}, {88.0778, 179.856, 
      174.441}, {97.9222, 176.556, 172.111}, {98.2556, 180.222, 165.152}, {
      93.1, 180.889, 163.988}, {97.2, 177.933, 166.302}, {74.2778, 189.444, 
      166.302}, {77.2889, 190.911, 166.302}, {101.856, 225.911, 160.493}, {
      93.4333, 212.978, 160.493}, {91.5222, 210.411, 162.823}, {99.8222, 
      199.767, 160.493}, {97.3333, 200.211, 161.658}, {88.8222, 202.2, 
      159.343}, {90.0667, 204.378, 158.179}, {92.3, 205.656, 159.343}, {
      89.7556, 205.511, 159.343}, {89.6, 193.022, 157.013}, {82.3556, 189.778,
       158.179}, {80.6889, 169.867, 157.013}, {83.3445, 165.189, 158.179}, {
      80.9778, 189.944, 154.684}, {76.9778, 192.878, 153.534}, {77.6889, 
      196.389, 152.37}, {79.0444, 188.133, 152.37}, {83.3445, 190.544, 
      151.204}, {92.8667, 192.233, 150.04}, {98.6667, 198.533, 150.04}, {
      85.3444, 183.633, 146.56}, {84.1556, 188.3, 145.396}, {90.5667, 189.567,
       144.231}, {88.8445, 186.411, 145.396}, {100.156, 187.756, 146.56}, {
      104.011, 194.022, 146.56}, {95.7556, 195.856, 148.876}, {96.0444, 192.1,
       146.56}, {94.1111, 179.756, 148.876}, {91.3667, 169.489, 145.396}, {
      95.4778, 194.8, 143.066}, {96.6556, 190.789, 140.751}, {99.8222, 
      190.956, 140.751}, {78.9556, 187.844, 139.587}, {79.5333, 188.967, 
      139.587}, {79.9778, 195.667, 137.257}, {77.6445, 194.111, 137.257}, {
      76.2111, 192.133, 137.257}, {81.7889, 199.267, 137.257}, {90.5556, 
      204.3, 136.107}, {82.6222, 186.878, 134.942}, {80.0222, 189.178, 
      133.778}, {78.5111, 175.922, 117.515}, {83.2222, 181.056, 124.489}, {
      81.9778, 180.011, 122.159}, {82.8889, 179, 126.804}, {80.6333, 182.878, 
      118.68}, {76.5778, 173.9, 117.515}, {80.9889, 184.4, 130.298}, {82.4667,
       183.878, 129.133}, {87.3445, 172.5, 132.613}, {85.2556, 172.933, 
      131.448}, {86.8445, 183.667, 136.107}, {86.4556, 187.311, 136.107}, {
      84.7445, 184.389, 136.107}, {81.9111, 188.556, 143.066}, {80.0333, 
      188.433, 143.066}, {76.7, 186.7, 138.422}, {73.9445, 182.022, 
      137.257}, {73.8778, 185.222, 137.257}, {71.1556, 178.122, 138.422}, {
      70.6222, 174.822, 138.422}, {74.8556, 165.233, 144.231}, {73.7111, 
      163.156, 141.917}, {73.0111, 169.511, 147.726}, {91.1445, 169.933, 
      148.876}, {95.0778, 205.789, 136.107}, {87.8778, 200.4, 137.257}, {
      72.9222, 178.622, 138.422}, {68.8667, 164.478, 138.422}, {89.9778, 
      194.044, 153.534}, {98.2222, 191.011, 146.56}, {94.9111, 203.078, 
      162.823}, {92.2333, 204.889, 163.988}, {92.9556, 208.011, 165.152}, {
      90.2889, 204, 165.152}, {88.1222, 208.3, 166.302}, {89.0889, 209.433, 
      163.988}, {87.7333, 207.367, 167.467}, {86.3445, 197.656, 167.467}, {
      90.0556, 190, 167.467}, {93.2889, 190.922, 167.467}, {89.5, 192.522, 
      168.632}, {88.2889, 194.211, 168.632}, {96.4556, 185.344, 169.797}, {
      72.3222, 188.389, 172.111}, {102.089, 220.656, 172.111}, {100.122, 
      219.489, 172.111}, {96.6556, 216.044, 172.111}, {96.4889, 218.778, 
      173.277}, {94.1111, 213.667, 174.441}, {91.1889, 206.378, 175.606}, {
      81.4889, 193.7, 179.086}, {109.4, 195.044, 183.73}, {106.078, 192.744, 
      183.73}, {104.022, 192.722, 183.73}, {86.6222, 178.589, 180.25}, {
      95.0667, 191.344, 175.606}, {99.7445, 183.811, 186.059}, {96.6333, 
      176.333, 174.441}, {82.4222, 167.533, 174.441}, {
      78, 166.122, 174.441}, {79.1333, 167.933, 174.441}, {105.578, 199.033, 
      172.111}, {103.9, 189.156, 174.441}, {103.056, 191.289, 174.441}, {96.4,
       188.644, 170.961}, {98.0111, 191.756, 173.277}, {76.6556, 189.111, 
      173.277}, {89.3556, 200.344, 174.441}, {101.856, 202.444, 176.771}, {
      98.1333, 191.2, 175.606}, {103.156, 195.6, 175.606}, {103.678, 199.844, 
      173.277}, {103.189, 204.811, 175.606}, {70.9445, 179.333, 177.92}, {
      71.8667, 185.856, 175.606}, {80.6556, 185.789, 166.302}, {95.1556, 
      190.956, 165.152}, {91.7222, 190.7, 165.152}, {73.5111, 183.6, 
      174.441}, {77.3556, 183.578, 172.111}, {93.8445, 178.456, 172.111}, {
      99.9778, 217.433, 168.632}, {84.3222, 195.267, 177.92}, {89.6667, 
      204.756, 174.441}, {89.1111, 202.956, 167.467}, {70.5445, 188.9, 
      168.632}, {74.2111, 183.078, 166.302}, {94.2778, 211.133, 176.771}, {
      96.4111, 218.022, 176.771}, {97.7778, 218.978, 175.606}, {86.8333, 
      168.922, 150.04}, {87.6889, 170.8, 150.04}, {85.7778, 166.833, 
      148.876}, {80.1667, 162.056, 148.876}, {77.5556, 188.3, 134.942}, {
      80.7222, 163.756, 155.849}, {84.8889, 156.889, 145.396}, {91.4, 167.978,
       150.04}, {77.5889, 162.367, 150.04}, {92.3222, 156.533, 138.422}, {
      94.5778, 156.122, 136.107}, {98.1333, 161.156, 136.107}, {95.7556, 
      161.3, 138.422}, {86.3445, 173.133, 126.804}, {95.6222, 192.389, 
      143.066}, {88.3, 193.267, 159.343}, {93.1222, 175.889, 150.04}, {
      82.2889, 188.478, 196.512}, {88.5222, 198.622, 194.198}, {90.3778, 
      213.133, 188.389}, {73.7333, 182.578, 183.73}, {93.4889, 176.733, 
      179.086}, {78.3, 190.922, 179.086}, {104.467, 195.533, 177.92}, {
      104.589, 194.033, 177.92}, {60.5445, 106.011, 181.414}, {77.6778, 
      99.2556, 162.823}, {95.5111, 173.789, 169.797}, {68.0667, 175.544, 
      193.033}, {95.3889, 174.9, 180.25}, {90.8445, 175.844, 179.086}, {
      57, 100.8, 168.632}, {83.6444, 156.1, 146.56}, {137.741, 69.3222, 
      201.407}, {122.058, 75.9667, 192.496}, {152.477, 93.2889, 115.529}, {
      138.209, 82.3111, 127.865}, {170.783, 78.9778, 194.456}, {153.528, 81.6,
       124.776}, {149.741, 67.7333, 120.471}, {166.926, 77.9444, 198.729}, {
      169.071, 78.4333, 199.761}, {141.804, 72.8778, 200.116}, {142.887, 
      70.5444, 202.376}, {141.78, 74.2778, 197.906}, {145.309, 75.0333, 
      196.81}, {150.233, 73, 196.959}, {138.353, 78.7889, 194.429}, {139.579, 
      77.0111, 193.507}, {151.102, 73.3445, 194.824}, {139.063, 73.1333, 
      195.872}, {152.576, 66.9333, 196.321}, {149.081, 74.5111, 196.852}, {
      147.799, 74.8, 196.83}, {146.518, 74.1778, 196.871}, {149.177, 69.0889, 
      200.39}, {136.636, 68.2445, 197.274}, {139.524, 70.5556, 195.006}, {
      148.763, 59.3778, 196.846}, {140.387, 66.5111, 196.337}, {141.196, 
      58.4222, 194.809}, {143.799, 58.0778, 195.883}, {150.628, 69.4556, 
      197.207}, {122.078, 74.8333, 195.732}, {140.417, 78.3778, 189.19}, {
      141.813, 77.1111, 190.343}, {122.966, 73.7444, 189.494}, {123.344, 
      71.5667, 188.598}, {121.041, 70.2889, 187.637}, {115.433, 65.0889, 
      184.834}, {116.9, 65.4444, 186.908}, {114.367, 57.7, 184.286}, {114.156,
       60.1333, 182.021}, {121.638, 59.7889, 183.103}, {116.167, 62.7, 
      180.797}, {128.788, 55.7445, 180.236}, {145.924, 68.4222, 179.369}, {
      123.286, 55.3667, 179.207}, {120.62, 54.7667, 179.246}, {132.748, 
      60.1667, 177.836}, {106.211, 62.9889, 176.542}, {104.089, 60.2556, 
      172.524}, {118.403, 63.3, 172.329}, {105.367, 61.1111, 173.514}, {
      121.493, 63.3222, 173.378}, {118.533, 60.5889, 173.568}, {135.078, 
      59.5111, 170.504}, {145.631, 61.3444, 165.132}, {143.096, 62.5556, 
      163.982}, {138.101, 59.0111, 165.288}, {126.383, 59.6889, 164.163}, {
      115.689, 62.1111, 162.932}, {118.967, 61.8445, 159.797}, {122.374, 62.6,
       158.7}, {120.827, 58.8778, 156.848}, {123.28, 55.7333, 158.119}, {
      135.036, 61.9556, 150.333}, {132.097, 77.5778, 138.713}, {133.804, 
      78.3445, 136.551}, {134.79, 80.8, 130.064}, {141.194, 74.3445, 
      127.363}, {134.943, 76.8333, 131.404}, {133.931, 61.5889, 126.151}, {
      143.183, 82.9778, 124.668}, {141.032, 83.6778, 120.394}, {151.283, 
      82.0334, 116.314}, {145.082, 87.9778, 115.891}, {151.822, 76.6778, 
      120.897}, {164.967, 77.2111, 200.889}, {150.881, 75.7111, 192.55}, {
      134.928, 63.3889, 194.452}, {137.392, 64.6778, 194.366}, {146.55, 
      57.2778, 194.894}, {147.57, 57.6667, 194.868}, {139.143, 58.1556, 
      192.714}, {134.357, 61.0333, 192.507}, {140.696, 67.9778, 186.76}, {
      135.474, 65.4778, 182.721}, {143.458, 72.8111, 182.218}, {137.967, 
      61.1444, 180.931}, {133.973, 54.4, 180.334}, {142.31, 59.8445, 
      178.918}, {138.774, 64.2, 182.814}, {118.511, 61.8667, 180.859}, {
      118.911, 65.0333, 185.891}, {121.271, 66.5667, 187.897}, {143.28, 
      62.3778, 186.106}, {144.057, 62.3889, 186.106}, {147.348, 60.8667, 
      188.328}, {142.732, 69.0667, 182.48}, {118.043, 54.9667, 181.34}, {
      117.751, 56.8667, 181.207}, {116.411, 59.7222, 181.004}, {140.632, 
      61.2111, 166.184}, {121.572, 54.0889, 166.66}, {123.409, 57.8, 
      165.354}, {136.612, 59.9778, 172.583}, {100.911, 55.2111, 168.667}, {
      117.668, 61.6555, 189.283}, {119.361, 57.5889, 189.57}, {120.347, 
      60.9333, 186.18}, {142.399, 54.7111, 181.388}, {137.206, 61.0111, 
      177.781}, {136.368, 64.4111, 175.432}, {146.656, 71.8778, 174.922}, {
      152.898, 69.1222, 175.122}, {150.71, 56.0778, 173.921}, {149.886, 
      53.1445, 175.188}, {147.763, 53.0111, 175.194}, {132.356, 62.7556, 
      173.431}, {138.601, 64.5889, 173.311}, {114.633, 62.3889, 167.118}, {
      133.283, 58.9111, 152.654}, {131.918, 63.1333, 151.294}, {129.913, 
      64.1222, 143.858}, {136.259, 75.4778, 137.802}, {133.508, 60.3667, 
      137.807}, {127.689, 64.2333, 136.482}, {134.173, 71.5333, 127.551}, {
      132.59, 74.7889, 122.068}, {138.046, 81.2667, 119.512}, {154.47, 
      72.2333, 115.955}, {157.029, 73.6111, 115.862}, {148.971, 76.8445, 
      110.357}, {136.819, 78.3667, 115.506}, {156.977, 81.3778, 115.318}, {
      156.346, 77.7444, 115.573}, {137.077, 58.7889, 152.668}, {126.372, 
      65.6778, 139.538}, {133.967, 78.6778, 133.369}, {128.697, 70.4778, 
      131.84}, {153.082, 72.9333, 122.223}, {140.923, 74.0111, 129.498}, {
      134.372, 69.7333, 127.678}, {132.661, 74.6222, 129.444}, {128.329, 
      67.2556, 134.161}, {128.206, 59.5111, 137.861}, {138.4, 76.1556, 
      120.917}, {136.588, 70.9222, 122.343}, {144.16, 81.1556, 115.318}, {
      149.942, 80.1778, 112.236}, {154.067, 80.1889, 111.178}, {156.568, 
      80.1333, 111.186}, {132.249, 68.8334, 117.214}, {157.587, 75.8667, 
      109.388}, {156.128, 81.4445, 107.934}, {149.669, 76.7111, 108.257}, {
      140.262, 73.6778, 112.679}, {121.83, 64.1555, 157.528}, {130.944, 
      60.0111, 139.94}, {129.9, 55.3667, 140.263}, {131.118, 64.4222, 
      135.426}, {138.721, 78.4111, 123.918}, {151.427, 78.6556, 122.869}, {
      148.869, 73.2111, 120.088}, {153.831, 79.3556, 113.346}, {142.518, 
      81.3222, 98.45}, {152.067, 81.7667, 94.2233}, {145.962, 76.6111, 
      92.48}, {143.617, 72.4556, 92.7678}, {139.186, 66.1, 94.2556}, {
      152.668, 76, 95.6756}, {154.523, 78.7111, 95.4878}, {156.628, 80.6889, 
      94.3045}, {147.754, 72.5667, 94.8622}, {145.36, 72.0556, 94.8944}, {
      148.95, 78.0778, 93.4289}, {142.723, 64.7667, 92.2433}, {141.906, 
      67.0667, 92.08}, {141.626, 68.7778, 91.96}, {140.253, 68.5778, 
      91.9733}, {134.433, 76.5333, 99.8389}, {137.198, 75.7889, 100.941}, {
      144.434, 80.5111, 100.62}, {149.491, 70.9222, 119.199}, {150.368, 
      90.7333, 116.754}, {155.242, 96.4333, 114.266}, {153.136, 69.8667, 
      114.008}, {140.253, 63.8444, 94.4145}, {143.227, 75.7333, 109.38}, {
      154.018, 79.0222, 107.052}, {148.363, 77.4778, 112.423}, {157.367, 
      98.0222, 114.157}, {143.074, 70.1333, 120.295}, {136.246, 73.0667, 
      137.971}, {147.186, 87.6, 116.968}, {154.564, 73.9445, 116.884}, {
      138.093, 71.3667, 111.776}, {145.607, 79.4667, 115.44}, {154.639, 
      74.4556, 120.008}, {129.65, 63.2111, 140.762}, {135.492, 67.6445, 
      126.776}, {138.846, 83.2556, 129.896}, {140.37, 69.0889, 121.413}, {
      147.098, 77.5667, 112.416}, {158.142, 101.322, 110.767}, {156.983, 
      103.278, 109.568}, {158.651, 106.367, 109.353}, {157.544, 106.178, 
      108.318}, {141.164, 73.7, 90.5667}, {133.329, 68.2667, 114.097}, {
      140.826, 72.4778, 124.334}, {168.922, 74.9778, 151.573}, {168.923, 
      74.9222, 149.468}, {164.819, 73.7, 150.597}, {138.036, 66.0111, 
      151.101}, {141.973, 71.1444, 147.589}, {139.448, 67.8111, 144.659}, {
      138.354, 75.5667, 144.116}, {139.591, 73.8889, 143.187}, {141.129, 
      55.1111, 143.453}, {121.631, 72.6222, 142.206}, {141.829, 73.8111, 
      138.988}, {140.601, 74.9445, 138.908}, {183.428, 85.9333, 139.24}, {
      185.304, 87.4111, 139.139}, {186.774, 86.7667, 139.186}, {181.474, 
      84.7778, 138.27}, {175.79, 79.4111, 138.639}, {175.152, 76.9222, 
      137.749}, {174.971, 73.0556, 134.876}, {170.756, 67.8334, 133.124}, {
      135.586, 62.2778, 131.358}, {138.081, 57.8334, 129.576}, {150.143, 
      66.1667, 126.898}, {152.916, 65.7889, 124.817}, {146.927, 68.2778, 
      124.635}, {172.489, 57.6333, 118.047}, {171.262, 59.5222, 118.96}, {
      168.403, 55.4, 117.15}, {169.666, 56.3, 116.026}, {174.423, 74.9778, 
      125.265}, {173.709, 66.5445, 124.789}, {176.21, 65.7445, 122.753}, {
      172.35, 65.6, 126.965}, {171.881, 71.7778, 124.422}, {177.911, 81.2556, 
      138.512}, {151.446, 70.4111, 144.493}, {152.677, 63.4889, 146.041}, {
      149.288, 65.9222, 151.12}, {142.798, 67.6222, 152.058}, {141.741, 
      69.3333, 150.873}, {150.782, 69.3889, 146.672}, {145.493, 71.6111, 
      146.511}, {136.729, 65.2222, 146.948}, {138.9, 68.9889, 147.736}, {
      134.944, 60, 143.104}, {116.256, 61.5556, 136.656}, {121.289, 56.0778, 
      131.775}, {115.478, 58.8111, 129.481}, {136.346, 60.9222, 124.091}, {
      118.239, 57.9667, 130.591}, {118.519, 61.4445, 134.556}, {122.319, 
      70.5111, 139.196}, {123.316, 67.8556, 138.319}, {120.833, 67.3889, 
      136.253}, {117.3, 58, 137.953}, {118.391, 59.2667, 132.61}, {113.844, 
      53.9, 132.981}, {116.222, 55.1778, 129.736}, {120.907, 63.2222, 
      136.544}, {115, 61.4889, 133.5}, {121.703, 71.4556, 144.383}, {149.661, 
      69.2111, 177.223}, {147.222, 65.6445, 176.408}, {169.366, 68.7334, 
      175.17}, {168.681, 58.5333, 167.454}, {149.053, 60.2333, 174.692}, {
      152.746, 62.9556, 138.678}, {148.552, 74.6444, 126.238}, {172.603, 
      88.3555, 205.162}, {139.698, 86.7778, 192.79}, {177.968, 76.9, 
      106.096}, {178.407, 78.8667, 106.958}, {179.706, 129.522, 71.9722}, {
      190.768, 129.556, 76.8467}, {196.543, 128.289, 86.2189}, {175.547, 
      120.778, 106.541}, {170.739, 86.1222, 92.9267}, {190.036, 121.333, 
      89.1711}, {187.223, 130.944, 87.3789}, {191.201, 132.422, 86.0444}, {
      196.321, 126.667, 86.3678}, {192.284, 120.156, 86.0311}, {176.181, 88.9,
       89.3289}, {169.509, 93.8778, 89.1267}, {179.904, 92.2444, 89.9556}, {
      170.963, 97.5333, 91.9211}, {186.098, 92.0444, 87.6556}, {188.996, 
      90.0667, 85.6122}, {184.182, 135.233, 73.43}, {186.026, 140.178, 
      69.7678}, {186.058, 144.267, 67.3089}, {187.768, 144.256, 66.2}, {
      167.247, 127.489, 68.3867}, {194.611, 127.756, 87.3989}, {192.932, 
      130.244, 86.1744}, {186.261, 132.244, 86.2322}, {183.918, 130.278, 
      86.4878}, {182.277, 128.889, 86.6678}, {194.433, 122.711, 85.7311}, {
      188.651, 126.211, 84.5767}, {195.159, 124.822, 82.3545}, {195.928, 
      117.578, 81.9122}, {196.279, 119.767, 82.7589}, {195.964, 122.344, 
      82.5444}, {190.664, 133.467, 76.5067}, {190.7, 135.844, 77.3478}, {
      185.07, 136.711, 72.2033}, {192.729, 116.8, 69.4778}, {181.953, 136.456,
       79.7}, {184.447, 138.056, 77.3745}, {185.352, 136.1, 74.3633}, {
      169.312, 123.689, 71.7956}, {170.237, 121.911, 71.9189}, {173.003, 
      121.078, 75.06}, {171.434, 120.289, 77.2844}, {185.969, 117.933, 
      79.08}, {188.306, 120.511, 77.7233}, {181.059, 105.089, 80.3767}, {
      193.226, 119.144, 74.5211}, {192.306, 123.967, 77.28}, {188.396, 
      124.689, 77.3545}, {186.35, 123, 77.5733}, {185.424, 123.389, 
      77.5722}, {192.494, 116.567, 74.7722}, {191.099, 119.644, 75.6011}, {
      181.352, 113.722, 76.46}, {168.157, 119.978, 80.5767}, {192.064, 
      131.878, 78.6967}, {175.386, 124.489, 80.9778}, {190.501, 125.111, 
      84.6078}, {183.736, 138.222, 80.5333}, {179.893, 130.433, 80.2989}, {
      168.099, 117.444, 88.1645}, {175.292, 94.7444, 89.8978}, {181.258, 
      134.767, 80.9233}, {170.927, 88.6222, 91.6522}, {178.753, 106.2, 
      90.8911}, {181.994, 94.0445, 87.6245}, {167.587, 117.967, 84.9878}, {
      166.498, 118.678, 82.8478}, {183.318, 106.733, 83.3033}, {186.742, 
      90.8667, 85.6211}, {187.14, 104.956, 81.2256}, {169.301, 92.1, 89.29}, {
      187.323, 93.2333, 87.5089}, {177.43, 107.644, 82.38}, {178.879, 91.1, 
      83.7767}, {181.734, 121.044, 74.7567}, {170.911, 122.267, 77.1289}, {
      180.114, 109.967, 76.8322}, {192.294, 118.378, 71.4556}, {176.203, 
      122.622, 66.3978}, {179.382, 122.022, 66.3389}, {173.322, 123.833, 
      66.3944}, {177.442, 122.222, 66.39}, {184.374, 117.856, 65.48}, {
      183.039, 97.3, 87.3045}, {182.742, 115.356, 83.6189}, {182.136, 118.5, 
      86.53}, {182.972, 115.633, 84.6511}, {186.423, 124.278, 79.5589}, {
      195.087, 121.167, 80.5778}, {172.432, 117.889, 79.5589}, {180.369, 
      126.944, 82.6878}, {188.238, 107.933, 79.8767}, {164.277, 77.6889, 
      93.8922}, {169.619, 81.1667, 93.4011}, {174.843, 80.7445, 93.2544}, {
      178.247, 80.2333, 93.1789}, {177.007, 79.5556, 93.2822}, {150.741, 
      76.8445, 94.4411}, {152.272, 77.5556, 91.1589}, {155.629, 73.9667, 
      93.4711}, {170.509, 82.4333, 92.2078}, {171.121, 81.5445, 92.2645}, {
      159.72, 74.4, 131.119}, {162.094, 72.9111, 129.065}, {168.399, 85.2667, 
      128.812}, {143.774, 79.5, 130.18}, {144.49, 76.7333, 130.398}, {145.901,
       73.8444, 129.551}, {160.222, 67.9778, 128.512}, {165.618, 67.3889, 
      127.324}, {166.298, 70.9556, 125.939}, {167.746, 74, 125.622}, {172.76, 
      89.9333, 124.052}, {164.143, 103.444, 120.021}, {172.337, 103.633, 
      119.718}, {166.71, 101.478, 120.104}, {169.717, 103.922, 120.835}, {
      172.86, 92.6445, 120.661}, {157.263, 87.0444, 121.697}, {162.34, 
      81.8111, 117.763}, {166.422, 75.2556, 117.144}, {172.028, 93.4778, 
      114.302}, {169.529, 82.3111, 114.317}, {164.462, 81.7556, 204.976}, {
      134.668, 85.6222, 204.631}, {142.4, 90.9556, 201.793}, {172.18, 82.3445,
       202.553}, {174.501, 83.2333, 201.343}, {164.243, 75.5667, 199.224}, {
      168.557, 77.9222, 198.867}, {159.528, 81.2334, 198.894}, {161.572, 
      77.6556, 199.136}, {153.097, 78.8778, 197.211}, {149.186, 74.5334, 
      197.728}, {169.456, 83.6333, 203.586}, {147.973, 81.5333, 203.473}, {
      145.197, 84, 203.354}, {137.198, 85.4222, 203.51}, {140.287, 87.6889, 
      203.204}, {138.772, 86.7889, 204.386}, {153.07, 81.5222, 202.246}, {
      154.431, 81.7222, 200.08}, {158.063, 78.5333, 201.281}, {158.817, 
      76.6445, 202.47}, {155.414, 76.2556, 202.623}, {162.738, 80.4334, 
      196.737}, {163.699, 82.3, 197.591}, {167.141, 83, 196.358}, {167.558, 
      75.4778, 197.002}, {165.306, 73.1889, 197.28}, {143.1, 81.0222, 
      193.174}, {143.907, 72.2, 193.918}, {145.548, 73.4889, 193.748}, {
      142.297, 77.6778, 191.394}, {147.602, 77.9667, 190.119}, {145.208, 84.9,
       188.546}, {153.992, 75.1778, 188.038}, {151.633, 74.6, 188.171}, {
      148.748, 81.9667, 184.464}, {146.63, 82.2667, 182.412}, {144.816, 
      80.6889, 183.663}, {144.884, 73.7778, 183.216}, {142.266, 72.8889, 
      182.336}, {132.776, 84.4333, 179.559}, {142.542, 84.6667, 180.244}, {
      137.481, 83.4889, 182.626}, {144.952, 84.1555, 181.256}, {146.353, 
      85.8445, 183.159}, {137.832, 84.9556, 183.534}, {190.809, 78.7111, 
      176.976}, {149.187, 74.5889, 176.694}, {154.338, 76.8556, 174.216}, {
      153.302, 73.8222, 171.352}, {166.661, 86.8556, 167.642}, {158.662, 
      89.1778, 167.721}, {141.23, 83.9667, 168.788}, {147.588, 80.4889, 
      168.869}, {144.493, 80.2222, 165.851}, {145.904, 82.0222, 164.594}, {
      140.912, 78.8334, 166.098}, {146.793, 83.8, 163.358}, {184.092, 72.0444,
       158.879}, {181.212, 72.0444, 158.979}, {195.417, 72.7556, 162.619}, {
      179.068, 74.2889, 162.009}, {148.362, 83.9222, 161.192}, {141.122, 
      83.9889, 154.076}, {154.903, 73.7222, 155.54}, {157.172, 72.6445, 
      155.556}, {154.604, 69.2889, 155.939}, {146.391, 81.8222, 151.98}, {
      151.61, 83.2111, 148.526}, {154.559, 83.9, 147.312}, {156.88, 82.8889, 
      146.269}, {159.432, 83.7889, 146.101}, {159.238, 86.7556, 145.848}, {
      165.068, 70.8222, 143.872}, {161.419, 70.3222, 145.094}, {161.523, 
      68.9556, 145.21}, {159.238, 67.8444, 147.502}, {156.849, 65.7556, 
      149.869}, {158.893, 65.4556, 149.823}, {148.311, 79.6334, 151.054}, {
      149.236, 82.1, 150.807}, {147.176, 83.2889, 150.774}, {135.23, 80.0889, 
      150.423}, {137.467, 80.6556, 152.396}, {145.331, 73.4778, 154.847}, {
      143.391, 69.9111, 155.227}, {160.21, 64.1222, 155.144}, {183.731, 
      74.6889, 162.86}, {185.362, 73.2556, 166.077}, {187.668, 74.7222, 
      166.919}, {185.858, 79.4445, 170.768}, {190.804, 74.2778, 174.212}, {
      188.499, 75.2667, 173.158}, {185.32, 74.9889, 173.293}, {188.812, 
      77.4556, 172.954}, {178.863, 71.3111, 176.99}, {167.367, 78.4111, 
      173.622}, {169.761, 81.3667, 174.329}, {171.91, 76.5, 174.68}, {169.798,
       74.8222, 175.951}, {160.731, 82.3889, 174.557}, {172.254, 78.0111, 
      172.437}, {157.233, 83.0111, 171.459}, {156.586, 84.9889, 170.26}, {
      170.958, 86.4445, 169.629}, {161.036, 87.1889, 167.811}, {159.68, 
      71.0111, 174.54}, {161.307, 69.9111, 174.579}, {160.491, 76.8222, 
      177.152}, {159.66, 85.4889, 170.109}, {174.173, 66.5111, 172.31}, {
      166.78, 59.4111, 170.041}, {158.871, 65.3667, 169.797}, {156.722, 
      66.8556, 169.742}, {163.973, 61.9778, 172.014}, {161.913, 61.4889, 
      172.13}, {150.84, 65.2, 172.193}, {166.771, 67.4222, 172.49}, {147.509, 
      59.4444, 177.028}, {147.917, 63.7667, 179.787}, {165.818, 65.1889, 
      180.084}, {155.602, 63.4111, 170.082}, {164.543, 59.3445, 168.024}, {
      179.7, 71.2778, 165.4}, {153.576, 66.5778, 156.212}, {162.568, 60.9222, 
      155.341}, {164.347, 59.4444, 153.309}, {159.583, 56.1333, 146.4}, {
      155.066, 56.8333, 149.662}, {153.32, 58.8334, 149.549}, {150.006, 59.7, 
      151.689}, {149.272, 61.6667, 153.642}, {130.269, 62.0444, 151.126}, {
      133.933, 60.8555, 150.051}, {136.831, 63.2333, 147.641}, {137.406, 
      57.5111, 147.058}, {139.586, 57.6111, 144.872}, {141.468, 58.0222, 
      142.671}, {152.541, 56.8, 142.39}, {150.089, 55.9333, 139.386}, {
      149.372, 62.9667, 138.796}, {154.319, 54.7222, 140.394}, {157.236, 55.4,
       141.281}, {168.29, 86.5, 205.477}, {153.746, 75.3, 198.551}, {145.542, 
      87.0778, 189.394}, {140.351, 70.7556, 188.904}, {137.774, 76.8556, 
      170.581}, {137.526, 71.8556, 134.234}, {138.242, 70, 134.371}, {129.353,
       75.6556, 135.237}, {149.702, 57.9222, 137.126}, {152.406, 54.3778, 
      135.241}, {149.823, 54.9889, 135.279}, {140.736, 66.7, 132.456}, {
      133.951, 69.8333, 114.556}, {136.372, 75.3, 109.793}, {163.198, 66.1111,
       110.707}, {146.243, 73.3555, 101.202}, {148.283, 73.3667, 97.98}, {
      156.178, 72.3445, 97.7922}, {149.072, 69.6889, 100.374}, {143.644, 
      70.2667, 103.664}, {165.086, 85.0111, 98.4722}, {175.789, 82.4222, 
      96.2233}, {149.663, 79.9111, 98.4089}, {176.908, 80.0333, 96.3933}, {
      173.864, 79.4667, 94.45}, {159.77, 79.8111, 93.8633}, {167.819, 87.5667,
       126.532}, {161.55, 86.5, 126.845}, {172.079, 92.3222, 124.916}, {
      172.461, 88.3555, 124.2}, {167.5, 86.2889, 123.506}, {170.036, 79.8445, 
      126.079}, {160.37, 85.4444, 119.63}, {162.653, 84.8667, 117.484}, {
      156.782, 78.3667, 117.21}, {155.716, 72.6333, 116.699}, {150.211, 
      67.1222, 115.273}, {156.991, 73.2222, 117.653}, {174.637, 103.833, 
      117.52}, {174.637, 100.767, 117.789}, {169.638, 101.3, 115.802}, {
      165.76, 83.6, 115.386}, {176.378, 110.111, 113.746}, {179.833, 112.878, 
      112.332}, {184.09, 110.7, 108.174}, {174.936, 117.489, 106.851}, {
      180.974, 102.122, 104.832}, {184.691, 99.3667, 102.828}, {186.506, 
      98.8667, 101.76}, {188.654, 106.289, 101.036}, {191.326, 111.444, 
      100.49}, {186.61, 111.644, 100.638}, {175.014, 100.489, 102.02}, {
      174.439, 98.3, 103.28}, {178.58, 118.489, 102.436}, {
      170.444, 117, 104.951}, {178.69, 111.944, 106.153}, {177.346, 112.344, 
      106.166}, {154.717, 88.7111, 124.792}, {165.681, 99.4, 120.321}, {
      172.787, 92.2667, 118.597}, {174.453, 107.944, 111.901}, {173.842, 
      100.222, 112.599}, {178.836, 114.667, 110.111}, {184.362, 115.978, 
      103.502}, {180.963, 125.167, 96.5022}, {168.319, 98.7778, 96.1045}, {
      193.607, 119.867, 94.4233}, {192.436, 123.167, 93.1256}, {192.54, 
      125.133, 92.9511}, {191.353, 96.1333, 96.5778}, {186.114, 107.922, 
      95.7311}, {186.114, 103.167, 96.1467}, {178.356, 101.922, 94.4278}, {
      175.36, 87.5222, 89.4767}, {175.464, 90.7889, 89.1878}, {171.36, 
      91.5778, 89.2633}, {180.488, 92.3778, 85.7089}, {166.482, 79.5667, 
      97.85}, {168.124, 81.7445, 97.6022}, {172.572, 80.9445, 95.4156}, {
      182.204, 128.189, 84.63}, {182.532, 122.289, 83.02}, {180.616, 106.744, 
      85.5111}, {154.318, 65.3889, 151.04}, {152.531, 63.7556, 186.99}, {
      162.976, 74.2445, 178.341}, {126.839, 66.1778, 177.162}, {171.019, 
      63.6222, 169.522}, {156.183, 82.4778, 118.986}, {139.408, 84.9556, 
      121.456}, {144.272, 70.2889, 132.019}, {164.441, 68.6444, 174.58}, {
      144.416, 82.2333, 169.878}, {141.49, 78.2889, 170.324}, {140.178, 
      77.5111, 170.439}, {145.308, 66.2667, 156.529}, {148.949, 66.1556, 
      156.411}, {134.219, 67.2, 156.836}, {163.623, 71.0111, 130.228}, {
      175.067, 126.633, 68.1867}, {176.74, 116.511, 76.3778}, {185.547, 
      117.889, 73.8333}, {173.171, 96.4111, 91.9422}, {167.504, 114.422, 
      95.8145}, {185.368, 117.144, 94.9511}, {168.536, 92.6445, 95.5833}, {
      180.591, 124.911, 84.9733}, {182.193, 114.878, 79.48}, {182.597, 
      123.078, 78.7489}, {154.541, 85, 120.921}, {175.88, 100.189, 111.48}, {
      171.673, 81.8667, 111.131}, {175.07, 80.3889, 110.091}, {184.84, 
      111.656, 103.863}, {192.914, 128.878, 90.51}, {187.169, 101.478, 
      93.1078}, {187.886, 105.122, 92.7633}, {187.886, 99.1, 93.29}, {172.258,
       123.022, 63.3511}, {170.541, 127.667, 63.0056}, {161.33, 77.7222, 
      203.338}, {144.613, 82.6556, 196.127}, {135.516, 69, 179.762}, {134.604,
       67.7, 179.908}, {145.32, 74.1889, 178.964}, {160.58, 72.0667, 
      179.666}, {151.762, 75.7667, 175.45}, {179.936, 72.1778, 169.512}, {
      133.601, 61.3889, 154.216}, {165.063, 127.856, 65.2811}, {165.362, 
      126.778, 65.3644}, {168.752, 84.7333, 114.132}, {178.208, 110.056, 
      110.536}, {181.06, 112.911, 108.087}, {164.332, 69.5889, 110.362}, {
      158.87, 67.2222, 110.761}, {161.407, 67.1334, 110.68}, {169.058, 
      112.989, 103.25}, {187.633, 117.5, 99.04}, {166.3, 109.578, 99.4311}, {
      174.844, 109.378, 98.0978}, {183.809, 122.956, 93.4467}, {185.331, 
      99.5889, 95.4367}, {183.877, 104.533, 94.0056}, {185.154, 106.9, 
      92.7033}, {188.069, 130.011, 84.2644}, {190.068, 120.467, 96.5944}, {
      169.958, 113.511, 96.8567}, {178.571, 103.156, 95.3633}, {175.924, 
      108.711, 91.8189}, {185.819, 109.078, 91.4389}, {189.251, 105.5, 
      91.6311}, {188.042, 102.056, 91.9756}, {147.52, 79.8667, 99.5389}, {
      146.562, 75.6445, 153.564}, {148.078, 89.0889, 120.792}, {144.049, 87.7,
       121.053}, {157.152, 89.2556, 120.458}, {159.464, 96.0444, 121.884}, {
      172.772, 68.8334, 170.057}, {179.464, 105.556, 106.686}, {179.674, 
      106.422, 106.602}, {180.481, 116.556, 94.1233}, {173.293, 125.578, 
      75.7056}, {181.023, 109.378, 107.346}, {189.549, 112.044, 102.614}, {
      181.561, 119.911, 66.4478}, {173.396, 80.2445, 102.798}, {81.4556, 
      193.311, 255.544}, {84.5445, 197.467, 255.033}, {88.1, 199.356, 
      254.8}, {88.9111, 200.089, 254.711}, {89.7222, 200.144, 254.711}, {
      103.111, 189.411, 256.022}, {105.467, 192.844, 254.433}, {103.489, 
      189.533, 253.667}, {94.4333, 192.544, 253.289}, {100.444, 189.289, 
      252.522}, {101.8, 191.911, 251.022}, {100.378, 192.956, 249.722}, {98.3,
       189.789, 250.111}, {80.4111, 190.356, 248.867}, {85.1333, 190.811, 
      245.289}, {87.2111, 191.3, 245.233}, {92.9, 193.911, 247.256}, {92.4556,
       195.567, 247.056}, {98.2111, 192.578, 248.6}, {99.8222, 193.856, 
      249.611}, {98.3333, 193.489, 249.656}, {94.7778, 193.5, 249.656}, {95.9,
       198.244, 246.722}, {98.6445, 202.878, 244.989}, {95.7, 197.133, 
      243.344}, {92.1, 194.722, 243.633}, {86.2222, 191.833, 243.989}, {
      97.2333, 206.889, 242.144}, {98.2222, 202.867, 242.633}, {96.9445, 
      204.656, 242.422}, {87.9222, 194.422, 243.678}, {87.2667, 194.844, 
      241.278}, {87.2222, 188.967, 243.167}, {101.044, 201.356, 239.3}, {
      100.856, 199.389, 239.544}, {100.756, 196.944, 237.5}, {100.044, 
      194.944, 236.569}, {99.9889, 193.856, 235.53}, {99.6, 190.689, 
      232.382}, {101.311, 190.278, 232.433}, {101.878, 188, 232.712}, {101.9, 
      189.267, 226.69}, {92.2333, 186.311, 223.532}, {99.2333, 187.6, 
      223.374}, {100.822, 188.2, 223.3}, {90.2333, 185.922, 222.406}, {
      99.2445, 185.633, 218.92}, {107.489, 180.511, 219.549}, {105.511, 
      185.967, 217.707}, {102.4, 184.089, 216.763}, {99.1556, 185.2, 
      216.628}, {100.711, 185.211, 216.626}, {98.2889, 202.189, 259.144}, {
      80.0333, 191.056, 255.822}, {77.5667, 190.089, 254.767}, {76.4111, 
      192.644, 254.456}, {78.9333, 194.411, 254.233}, {77.7889, 192.322, 
      254.5}, {78.0667, 191.267, 254.622}, {86.0222, 187.7, 244.5}, {90.8222, 
      179.489, 244.333}, {101.433, 205.522, 239.967}, {101.444, 192.111, 
      240.433}, {100.611, 196.367, 239.911}, {100.344, 194.667, 240.122}, {
      102.556, 190.267, 240.667}, {109.633, 192.611, 239.2}, {110.789, 
      189.944, 237.189}, {110.089, 189.522, 234.888}, {105.578, 186.056, 
      234.126}, {106.722, 186.256, 234.1}, {111.622, 191.889, 233.409}, {
      107.611, 198.4, 231.436}, {108.744, 196.8, 231.632}, {110.1, 204.644, 
      230.669}, {110.722, 205.056, 230.619}, {110.144, 198.067, 226.783}, {
      112.878, 198.944, 226.676}, {108.544, 193, 222.711}, {110.933, 194.444, 
      222.533}, {111.167, 186.978, 221.103}, {99.2111, 186.8, 221.124}, {87.1,
       185.478, 218.939}, {82.6445, 182.8, 218.096}, {81.2889, 181.678, 
      217.059}, {80.8333, 179.378, 217.342}, {104.644, 187.256, 216.376}, {
      106.711, 180.256, 217.234}, {111.178, 184.456, 215.544}, {113.189, 
      186.756, 216.437}, {87.0556, 184.489, 216.714}, {79.8, 179.511, 
      217.326}, {77.1222, 177.7, 216.373}, {98.9333, 176.311, 222.413}, {
      107.022, 186.856, 217.598}, {109.878, 181.089, 215.958}, {113.022, 
      185.056, 215.471}, {113.978, 188.433, 216.231}, {104.389, 185.811, 
      216.552}, {114.833, 186.756, 216.437}, {86.6445, 186.7, 218.789}, {
      86.1889, 186.289, 218.839}, {92.7889, 186.989, 222.274}, {92.8445, 
      176.233, 223.596}, {110.289, 174.911, 224.931}, {111.356, 175.367, 
      224.876}, {113.544, 177.367, 223.456}, {113.856, 183.544, 222.698}, {
      98.4111, 190.933, 241.756}, {99.3556, 190.722, 241.778}, {103.256, 
      178.144, 252.711}, {97.2445, 178.889, 251.456}, {97.5444, 175.844, 
      245.956}, {96.2889, 176.611, 245.867}, {90.4, 179.389, 242}, {
      88.4889, 179.4, 242}, {97.4667, 163.444, 243.956}, {97.8111, 161.4, 
      243.033}, {104.922, 163.144, 241.644}, {100.267, 162.056, 242.956}, {
      100.322, 163.344, 242.8}, {101.189, 165.022, 242.589}, {100.722, 
      166.967, 237.644}, {95.0444, 169.411, 233.821}, {92.5333, 169.022, 
      230.349}, {96.4222, 167.067, 229.416}, {98.0222, 165.6, 229.597}, {
      93.6111, 160.811, 230.183}, {93.1556, 163.533, 225.154}, {91.4556, 
      158.056, 231.696}, {90.7222, 157.133, 231.809}, {96.8222, 171.833, 
      233.524}, {95.7, 170.244, 233.719}, {97.6, 156.544, 235.401}, {96.6, 
      158.956, 236.278}, {95.4445, 153.489, 238.122}, {97.8445, 152.767, 
      238.211}, {98.4333, 154.356, 238.022}, {93.6889, 158.622, 238.667}, {
      97.1222, 159.211, 238.589}, {94.7, 158.156, 241.089}, {80.8778, 145.489,
       242.644}, {104.756, 151.211, 241.944}, {102.944, 152.778, 240.556}, {
      99.8222, 152.489, 238.244}, {100.278, 166.178, 233.046}, {94.4889, 
      156.722, 234.207}, {97.2889, 157.344, 234.13}, {95.8, 166.133, 
      226.009}, {87.7222, 162.389, 224.122}, {90.2111, 157.544, 232.931}, {
      96.8556, 174.022, 245.011}, {99, 168.244, 244.544}, {97.0445, 163.7, 
      241.578}, {101, 165.833, 241.322}, {105.5, 148, 235.278}, {107.222, 
      147.5, 235.339}, {109.267, 147.111, 235.387}, {103.822, 146.778, 
      231.907}, {101.511, 147.422, 231.828}, {100.211, 149.289, 231.598}, {
      103, 147.489, 229.472}, {101.511, 150.667, 229.082}, {104.544, 151.878, 
      226.587}, {102.989, 147.033, 227.18}, {105.933, 151.744, 225.429}, {
      102.033, 148.322, 225.85}, {107.944, 152.111, 224.21}, {108.944, 
      152.833, 224.121}, {108.878, 155.167, 223.836}, {111.589, 155.8, 
      223.758}, {96.8889, 152.733, 224.134}, {97.8889, 152.178, 224.203}, {
      93.5778, 154.278, 223.944}, {91.0333, 155.522, 223.791}, {108.778, 
      147.6, 221.243}, {107.433, 148.689, 221.11}, {103.333, 149.8, 
      222.147}, {101.111, 150.556, 224.402}, {77.4778, 157.989, 223.489}, {
      84.9222, 144.189, 265.1}, {87.6778, 145.044, 263.822}, {85.4, 144.556, 
      260.356}, {89.2222, 142.267, 258.289}, {91.1556, 139.456, 257.467}, {
      93.3778, 138.922, 257.533}, {96.8, 138.056, 257.633}, {92.8889, 137.533,
       255.356}, {92.6222, 135.656, 255.589}, {85.0667, 145.756, 254.344}, {
      90.3667, 140.7, 253.789}, {84.5556, 145.511, 252.033}, {87.8778, 
      142.533, 251.222}, {85.5333, 145.8, 248.467}, {84.8, 146.267, 
      248.411}, {83.7222, 147.522, 248.256}, {83.7, 148.478, 248.144}, {
      82.6445, 146.433, 246.044}, {79.7556, 145.256, 240.311}, {76.5, 145.756,
       236.726}, {92.2667, 135.3, 253.278}, {98.3889, 138.1, 252.933}, {
      96.9778, 137.444, 254.189}, {101.489, 137.556, 255.356}, {103.156, 
      136.656, 256.633}, {104.456, 136.633, 257.811}, {98.5556, 136.722, 
      258.978}, {92.7111, 137.889, 258.833}, {93.4556, 142.889, 262.911}, {
      98.9889, 177.267, 248.133}, {97.6, 177.067, 248.156}, {91.4111, 179.7, 
      247.833}, {102.678, 163.889, 243.9}, {88.0445, 147.722, 265.833}, {
      89.2889, 146.756, 268.311}, {90.5222, 144.922, 262.667}, {
      93.7667, 134, 254.611}, {93.2889, 131.467, 253.756}, {109.567, 139.567, 
      251.589}, {111.044, 139.744, 251.567}, {111.644, 141, 251.411}, {
      85.2667, 147.478, 250.611}, {109.011, 125.111, 253.356}, {102.856, 
      137.789, 256.5}, {110.856, 139.689, 253.911}, {111.567, 141.722, 
      253.667}, {108.567, 172.922, 221.656}, {104.989, 174.056, 221.517}, {
      97.8889, 175.944, 221.284}, {102.256, 188.678, 249.078}, {82.3333, 
      190.411, 246.511}, {87.1889, 195.456, 244.722}, {104.367, 192.311, 
      243.933}, {102.611, 191.711, 244.011}, {110.756, 191.144, 240.556}, {
      85.7222, 179.389, 240.822}, {84.6667, 179.178, 240.856}, {83.0445, 
      179.567, 239.633}, {93.2556, 158.756, 241.011}, {97.4667, 165.011, 
      240.244}, {101.011, 190.033, 234.824}, {107.1, 196.944, 232.789}, {
      110.156, 198.8, 231.387}, {97.7333, 152.044, 235.954}, {97.8889, 
      153.589, 235.764}, {107.456, 198.011, 226.789}, {
      107.211, 197, 226.914}, {107.733, 193.111, 226.218}, {92.0889, 187.078, 
      226.958}, {92.5333, 175.133, 226.078}, {91.8333, 161.467, 227.756}, {
      91.7889, 162.167, 227.67}, {93.6889, 160.7, 227.85}, {93.4778, 163.211, 
      227.541}, {111.867, 174.978, 222.576}, {113.956, 175.122, 222.558}, {
      110.456, 170.678, 221.931}, {110.422, 176.889, 221.168}, {78.5667, 
      178.989, 216.216}, {92.8, 180.267, 250.111}, {91.9445, 195.778, 
      249.378}, {94.7556, 179.689, 252.522}, {84.5889, 145.267, 257.922}, {
      111.756, 169.078, 222.128}, {112.822, 168.256, 224.576}, {121.668, 
      187.033, 209.361}, {120.587, 184.756, 209.64}, {123.061, 187.422, 
      211.661}, {114.456, 188.867, 211.482}, {118.116, 189.122, 211.452}, {
      119.799, 189.956, 212.523}, {123.293, 185.656, 213.05}, {124.281, 
      187.822, 212.784}, {125.75, 189.378, 213.767}, {126.466, 188.478, 
      213.877}, {123.588, 193.067, 214.487}, {121.511, 192.089, 216.954}, {
      124.56, 193.811, 216.743}, {125.526, 194.178, 217.871}, {117.344, 
      215.844, 216.386}, {116.578, 215.956, 216.372}, {117.256, 217.478, 
      216.184}, {124.881, 238.033, 213.66}, {120.539, 210.733, 218.186}, {
      119.997, 194.911, 220.129}, {121.907, 189.722, 220.766}, {122.862, 
      190.122, 220.717}, {121.613, 209.822, 218.299}, {125.688, 238.567, 
      214.769}, {116.522, 219, 218.344}, {116.4, 219.833, 219.417}, {120.287, 
      195.911, 223.527}, {116.322, 194.656, 223.68}, {115.2, 193.078, 
      223.876}, {111.689, 197.278, 223.358}, {115.611, 195.978, 223.518}, {
      126.743, 239.411, 219.359}, {127.838, 238.667, 219.45}, {128.302, 236.3,
       220.916}, {128.633, 237.667, 220.748}, {106, 196.7, 226.951}, {111.878,
       230.6, 223.961}, {124.817, 238.289, 224.191}, {125.746, 242.633, 
      223.658}, {113.578, 237.033, 224.347}, {114.4, 236.033, 224.468}, {
      115.611, 239.511, 224.042}, {102.222, 220.078, 226.427}, {101.711, 
      221.733, 226.223}, {103.189, 218.667, 226.601}, {105.378, 217.011, 
      226.804}, {110.678, 207.278, 227.999}, {109.933, 209.367, 227.742}, {
      123.772, 246.567, 224.362}, {117.311, 240.6, 225.096}, {105.867, 216.7, 
      228.014}, {106.722, 216.211, 228.076}, {109.522, 235.467, 225.711}, {
      117.886, 241.656, 226.14}, {128.478, 231.833, 227.347}, {122.614, 
      240.989, 226.221}, {110.667, 210.822, 229.91}, {105.778, 222.067, 
      229.719}, {110, 219.622, 230.019}, {108.889, 211.489, 231.017}, {
      117.089, 219.433, 230.041}, {119.353, 221.056, 229.843}, {121.896, 
      233.844, 228.273}, {116.333, 245.767, 226.809}, {109.722, 238.344, 
      227.72}, {119.438, 241.867, 228.46}, {124.303, 245.511, 228.013}, {
      109.778, 217.533, 231.449}, {114, 220.267, 231.113}, {119.53, 218.167, 
      231.37}, {111.267, 214.444, 231.828}, {112.167, 214.933, 231.768}, {
      121.622, 249.311, 228.721}, {125.357, 242.489, 229.558}, {107.9, 
      208.011, 234.964}, {105.944, 209.133, 234.828}, {100.5, 224.811, 
      232.903}, {113.3, 206.956, 235.094}, {104.5, 217.967, 234.916}, {
      104.322, 219.267, 234.756}, {104.811, 210.456, 235.838}, {117.594, 
      243.844, 231.738}, {123.012, 242.8, 231.867}, {120.923, 242.467, 
      231.908}, {125.42, 247.667, 232.443}, {123.78, 249.456, 232.223}, {
      97.4111, 211.789, 238.022}, {108.022, 210.833, 238.144}, {106.589, 
      211.678, 238.033}, {106.178, 216.956, 237.389}, {106.156, 218.244, 
      237.233}, {106.611, 225.456, 236.343}, {107.689, 224.8, 236.424}, {
      106.044, 226.444, 236.222}, {127.516, 247.956, 233.582}, {124.222, 
      239.678, 234.598}, {102.922, 207.733, 238.522}, {111.256, 207.922, 
      238.5}, {102.6, 225.378, 237.522}, {103.367, 225.078, 237.567}, {
      125.651, 240.533, 235.666}, {127.679, 239.556, 235.786}, {94.1667, 
      213.256, 240.189}, {95.3667, 212.867, 240.233}, {102.4, 214.6, 
      240.022}, {104.467, 212.689, 240.256}, {106.933, 213.656, 240.144}, {
      108.189, 216.189, 239.833}, {107.522, 228.8, 238.278}, {107.078, 
      233.622, 238.867}, {88.6333, 218.489, 240.722}, {90.0333, 217.144, 
      240.889}, {91.0556, 216.756, 240.933}, {91.3667, 216.044, 241.022}, {
      102.378, 217.567, 240.833}, {128.561, 245.389, 237.422}, {114.622, 
      242.178, 238.989}, {115.433, 241.356, 239.089}, {109.978, 229.489, 
      240.544}, {111.333, 230.189, 240.456}, {111.033, 229.256, 240.567}, {
      113.378, 229.656, 240.522}, {101.256, 226.644, 240.889}, {101.789, 
      225.311, 241.056}, {100.678, 220.467, 241.656}, {100.844, 218.3, 
      241.922}, {101.878, 218.422, 241.9}, {109.3, 228.2, 241.878}, {107.711, 
      226.111, 242.133}, {110.333, 226.344, 242.1}, {113.411, 242.289, 
      240.144}, {111.089, 242.844, 240.078}, {119.419, 230.889, 241.544}, {
      97.5333, 223.522, 242.444}, {89.9778, 194, 246.078}, {109.433, 237.8, 
      241.867}, {119, 239.911, 241.611}, {95.0222, 222.211, 243.778}, {
      99.3667, 222.289, 243.778}, {120.317, 241.8, 242.556}, {129.907, 
      257.022, 240.678}, {106.9, 225.578, 244.544}, {107.611, 227.689, 
      244.289}, {107.3, 229.689, 244.033}, {107.989, 231.811, 243.778}, {
      109.944, 227.322, 244.333}, {97.9, 222.756, 244.889}, {98.3222, 223.844,
       244.756}, {108.756, 261.922, 240.078}, {107.2, 236.556, 244.367}, {
      107.844, 234.122, 244.667}, {117.9, 233.967, 244.689}, {108.744, 
      224.344, 245.867}, {93.8222, 218.889, 245.367}, {96.0778, 223.944, 
      244.744}, {97.1445, 224.667, 244.656}, {91.5, 222.889, 244.878}, {110.3,
       237.989, 243.022}, {112.911, 241.5, 242.589}, {
      114, 242.467, 244.811}, {103.711, 256.778, 243.056}, {104.111, 235.967, 
      246.789}, {105.278, 257.278, 244.167}, {100.144, 255.3, 244.411}, {
      118.46, 235.344, 246.867}, {110.256, 230.4, 247.467}, {130.362, 256.089,
       245.489}, {105.267, 230.322, 249.833}, {109.7, 228.389, 250.067}, {
      110.356, 229.389, 249.944}, {120.506, 231.3, 249.711}, {119.542, 
      232.811, 249.522}, {101.422, 256.989, 248.9}, {112.311, 232.622, 
      254.256}, {112.756, 231.133, 254.433}, {111.678, 235.5, 253.9}, {
      110.444, 224.878, 255.211}, {111.333, 223.8, 255.344}, {108.467, 
      226.756, 252.611}, {109.456, 229.3, 252.3}, {109.089, 235.344, 
      251.556}, {110.844, 234.211, 251.7}, {119.48, 193.656, 222.63}, {
      116.644, 192.589, 222.761}, {118.122, 194.156, 222.569}, {111.778, 
      225.9, 259.778}, {113.922, 233.944, 256.433}, {112.611, 229.522, 
      251.1}, {99, 237.544, 245.422}, {109.867, 232.878, 246}, {106.056, 
      234.811, 244.589}, {111.989, 238.578, 244.122}, {112.089, 239.089, 
      244.056}, {117.782, 231.2, 242.678}, {116.422, 242.111, 241.344}, {
      128.423, 247.678, 239.489}, {89.1556, 218.533, 241.889}, {110.356, 
      213.122, 241.378}, {101.478, 215.544, 241.078}, {107.1, 216.9, 
      240.911}, {109.822, 214.222, 240.067}, {110.489, 212.033, 240.344}, {
      108.5, 213.511, 240.156}, {96.9, 210.733, 240.5}, {87.2333, 218.456, 
      241.9}, {96.7111, 200.067, 244.156}, {90.4111, 221.067, 241.578}, {
      103.611, 196.233, 203.522}, {109.222, 195.767, 203.579}, {78.7556, 
      183.589, 207.422}, {77.7778, 183.133, 207.478}, {72.8778, 183.711, 
      207.408}, {71.9333, 183.767, 207.399}, {119.914, 183.5, 209.796}, {
      122.019, 184.256, 213.222}, {122.184, 182.456, 215.79}, {125.827, 
      181.211, 217.117}, {123.604, 181.756, 217.05}, {123.054, 174.356, 
      219.132}, {109.733, 185.889, 220.063}, {107.211, 183.756, 220.324}, {
      107.156, 182.489, 220.481}, {106.989, 181.267, 220.631}, {121.458, 
      174.278, 221.49}, {120.149, 175.278, 221.366}, {
      113.989, 174, 222.697}, {120.386, 177.067, 222.32}, {119.287, 175.989, 
      222.452}, {113.544, 182.3, 221.677}, {118.926, 177.356, 223.458}, {
      120.63, 178.644, 223.3}, {114.578, 182.456, 224.006}, {114.467, 180.378,
       224.261}, {115.078, 178.467, 224.496}, {116.478, 178.833, 224.45}, {
      108.9, 188.144, 233.869}, {94.4111, 195.933, 242.311}, {88.3222, 
      192.211, 245.122}, {112.5, 234.233, 224.69}, {111.944, 232.189, 
      224.94}, {126.436, 245.267, 230.391}, {119.152, 243.389, 230.622}, {
      124.634, 240.344, 230.994}, {119.756, 239.856, 242.789}, {127.611, 
      256.178, 257.233}, {102.233, 253.656, 243.444}, {102.811, 254.4, 
      243.356}, {107.478, 261.033, 241.367}, {101.7, 190.111, 251.244}, {
      99.5667, 192.256, 248.633}, {101.011, 198.322, 233.807}, {138.633, 
      199.1, 225.483}, {133.082, 195.2, 223.613}, {133.436, 197.167, 
      223.372}, {113.589, 185.5, 210.723}, {116.833, 189.344, 209.078}, {
      115.222, 172.144, 219.402}, {118.268, 177.733, 219.891}, {117.778, 
      159.578, 222.119}, {116.8, 162.367, 221.777}, {117.938, 162.411, 
      221.771}, {120.172, 179.189, 219.712}, {122.138, 178.578, 219.787}, {
      117.706, 156.511, 224.844}, {115.167, 164.8, 224.999}, {113.567, 
      166.444, 227.144}, {113.267, 161.978, 227.693}, {114.578, 163.789, 
      228.643}, {115.533, 162.5, 229.977}, {116.156, 163.033, 231.084}, {
      103.589, 176.989, 246.989}, {102.133, 177.678, 249.256}, {136.494, 
      194.378, 226.063}, {135.439, 194.078, 226.099}, {138.08, 198.244, 
      225.588}, {137.043, 193.256, 225.026}, {138.182, 193.511, 226.169}, {
      114.522, 139.656, 251.567}, {114.722, 138.533, 251.711}, {113.156, 
      133.856, 255.8}, {113.633, 132.756, 254.767}, {113.289, 131.122, 
      254.967}, {112.944, 129.422, 255.178}, {111.711, 127.411, 255.422}, {
      111.967, 128.611, 255.278}, {109.978, 127.189, 254.278}, {108.622, 
      125.844, 252.1}, {129.634, 255.344, 245.578}, {137.836, 254.722, 
      244.489}, {132.574, 251.289, 241.389}, {129.363, 256.422, 240.756}, {
      129.01, 257.7, 239.422}, {130.106, 255.3, 239.722}, {130.963, 250.222, 
      239.167}, {129.181, 248.544, 237.033}, {127.042, 247.344, 234.829}, {
      124.79, 247.333, 233.658}, {130.861, 230.333, 234.572}, {132.442, 
      230.533, 233.373}, {127.19, 232.867, 233.087}, {123.153, 238.756, 
      232.363}, {130.699, 228.4, 232.461}, {131.574, 230.067, 229.909}, {
      128.56, 233.011, 224.84}, {129.484, 239.333, 224.063}, {130.112, 
      241.311, 222.646}, {129.434, 239.744, 221.664}, {138.833, 247.244, 
      219.571}, {139.11, 245.344, 216.284}, {133.887, 244.944, 215.159}, {
      135.797, 219.422, 218.292}, {136.753, 215.878, 217.554}, {138.331, 
      214.422, 217.733}, {139.241, 213.522, 217.843}, {138.431, 213.033, 
      217.903}, {138.727, 212.078, 218.021}, {134.651, 217.278, 217.382}, {
      134.714, 219.8, 215.9}, {133.856, 220.011, 215.873}, {134.686, 220.956, 
      214.583}, {132.294, 234.956, 209.344}, {133.412, 234.878, 209.353}, {
      133.139, 236.022, 209.212}, {133.967, 239.167, 212.348}, {133.897, 
      238.044, 216.006}, {136.457, 242.267, 214.314}, {138.044, 243.211, 
      214.198}, {135.897, 245.189, 215.129}, {137.97, 245.078, 215.142}, {
      131.991, 245.033, 215.148}, {132.984, 245.667, 215.069}, {137.844, 
      246.067, 217.369}, {134.756, 244.189, 222.292}, {140.224, 243.033, 
      213.047}, {140.929, 243.533, 212.984}, {140.942, 241.789, 213.199}, {
      141.967, 243.311, 213.013}, {143.68, 244.422, 212.876}, {143.258, 
      246.433, 212.63}, {142.787, 247.489, 212.5}, {143.411, 249.378, 
      211.093}, {144.689, 250.433, 210.963}, {146.386, 249.844, 211.037}, {
      149.414, 251.411, 210.844}, {149.462, 250.633, 210.939}, {148.811, 
      249.544, 211.073}, {146.971, 251.178, 210.872}, {142.489, 248.222, 
      211.236}, {150.153, 249.056, 211.132}, {152.557, 246.856, 211.403}, {
      151.666, 248.3, 211.226}, {123.801, 238.767, 224.133}, {129.933, 
      239.033, 218.231}, {151.626, 245.456, 211.576}, {154.036, 245.156, 
      211.612}, {149.371, 247.2, 211.361}, {152.082, 244.244, 210.55}, {
      150.939, 250.267, 208.638}, {158.74, 255.4, 208.008}, {160.667, 255.544,
       205.642}, {158.082, 259.522, 206.327}, {157.98, 257.456, 206.58}, {
      155.894, 257.222, 206.61}, {154.963, 257.8, 205.366}, {151.957, 256.556,
       206.691}, {150.798, 255.911, 206.771}, {149.861, 252.9, 205.967}, {
      149.668, 255.911, 205.597}, {145.637, 255.156, 205.69}, {144.518, 
      255.078, 204.527}, {141.947, 255.322, 203.323}, {141.883, 254.511, 
      204.596}, {140, 253.1, 203.597}, {132.29, 236.367, 207.998}, {130.953, 
      237.311, 206.708}, {134.209, 246.622, 205.564}, {135.571, 249.8, 
      206.348}, {135.696, 251.756, 203.761}, {135.011, 251.733, 202.589}, {
      133.812, 251.756, 200.241}, {132.566, 250.844, 198.004}, {132.5, 
      251.256, 195.592}, {130.951, 251.433, 195.571}, {129.958, 252.211, 
      193.128}, {137.523, 252.067, 204.897}, {141.248, 253.856, 204.676}, {
      127.953, 235.011, 211.684}, {127.829, 236.422, 213.859}, {128.298, 
      238.722, 213.577}, {106.944, 222.744, 230.808}, {108.267, 221.656, 
      230.942}, {110.367, 220.689, 231.061}, {117.322, 220.222, 226.41}, {
      168.348, 77.0556, 203.837}, {153.683, 67.8334, 197.583}, {153.354, 
      66.3667, 208.58}, {176.889, 80.6445, 197.439}, {172.678, 78.6889, 
      196.442}, {175.277, 75.8667, 193.121}, {172.126, 74.4333, 190.853}, {
      172.216, 71.3111, 187.562}, {172.932, 69.4445, 186.558}, {144.096, 
      75.3444, 184.738}, {147.53, 70.9445, 186.4}, {146.486, 72.0334, 
      185.084}, {148.666, 67.5, 184.359}, {151.07, 66.6889, 182.028}, {
      175.112, 64.3222, 175.053}, {173.336, 63.1889, 163.116}, {168.302, 
      65.8778, 162.833}, {162.523, 66.0333, 162.817}, {159.372, 66.6, 
      162.758}, {157.387, 67.1556, 161.497}, {147.516, 65.5778, 161.663}, {
      147.814, 78.2111, 160.336}, {151.309, 81.9778, 157.522}, {152.861, 
      79.4222, 157.79}, {150.129, 78.2333, 156.713}, {178.562, 62.0334, 
      160.819}, {164.181, 65.1445, 179.787}, {171.14, 66.2556, 176.052}, {
      146.486, 68.3333, 162.574}, {148.8, 69.8667, 162.413}, {149.86, 72.4889,
       162.138}, {150.099, 76.2, 161.748}, {151.607, 65.3111, 162.892}, {
      155.281, 65.1778, 162.906}, {144.992, 65.4778, 161.673}, {143.708, 
      75.4889, 152.183}, {142.333, 74.6334, 145.036}, {156.863, 78.4222, 
      141.018}, {157.118, 84.1778, 136.809}, {155.639, 82.3445, 137.001}, {
      156.833, 87.8111, 135.212}, {157.267, 89.5222, 132.628}, {158.491, 
      84.8778, 129.498}, {158.79, 81.8445, 126.198}, {150.741, 68, 205.99}, {
      149.8, 68.4111, 196.306}, {146.679, 68.6778, 187.84}, {169.572, 67.5889,
       159.034}, {154.803, 70.1556, 153.943}, {156.684, 71.6778, 153.784}, {
      154.833, 73.7444, 152.366}, {152.459, 79.9778, 146.891}, {147.396, 
      77.0667, 148.399}, {153.892, 60.9222, 147.677}, {148.949, 73.5333, 
      148.769}, {153.623, 80.4222, 139.607}, {173.514, 98.6, 129.257}, {
      168.766, 83.1556, 130.881}, {169.871, 76.2, 129.209}, {172.17, 87.2, 
      130.456}, {170.722, 90.2667, 130.133}, {162.24, 94.2667, 128.511}, {
      164.554, 93.7222, 129.771}, {164.51, 87.6222, 132.828}, {165.257, 
      77.6445, 136.28}, {161.881, 75.9111, 137.678}, {170.841, 94.5, 
      133.307}, {159.402, 92.2222, 129.928}, {174.739, 94.2889, 128.509}, {
      171.319, 100.911, 127.813}, {169.422, 100.6, 127.845}, {171.857, 
      102.944, 123.981}, {166.526, 90.2556, 125.314}, {176.098, 92.0334, 
      122.726}, {169.468, 104.456, 120.203}, {165.988, 102.267, 119.232}, {
      161.478, 65.2444, 153.26}, {165.152, 65.6333, 152.002}, {162.284, 
      62.0444, 153.596}, {147.71, 62.5667, 151.123}, {158.73, 61.9333, 
      149.989}, {146.291, 68.1889, 142.093}, {172.842, 92.1222, 129.938}, {
      174.56, 83.0222, 123.672}, {163.494, 78.9111, 124.104}, {163.553, 
      73.0556, 122.302}, {178.189, 104.5, 120.198}, {173.753, 89.9556, 
      122.944}, {158.312, 72.0334, 116.389}, {158.298, 69.8556, 116.617}, {
      169.617, 54.0667, 118.277}, {171.692, 52.1778, 118.476}, {179.233, 
      89.2111, 112.166}, {177.651, 90.0889, 112.073}, {178.173, 115.644, 
      106.984}, {166.78, 71.6889, 153.783}, {155.281, 79.2667, 146.966}, {
      175.142, 105.544, 122.506}, {158.73, 86.5555, 108.826}, {149.397, 
      74.1889, 107.723}, {147.844, 76.7333, 106.254}, {153.146, 69.3778, 
      111.847}, {158.013, 64.6334, 154.524}, {161.867, 87.0667, 131.685}, {
      174.44, 119.522, 82.4622}, {162.912, 84.6667, 124.7}, {162.284, 82.9334,
       100.783}, {187.94, 71.6111, 203.208}, {186.282, 72.9333, 200.651}, {
      142.303, 70.6445, 143.052}, {143.588, 72.3667, 141.654}, {143.499, 
      74.5667, 141.423}, {150.592, 70.1, 140.692}, {173.932, 78.2556, 
      196.489}, {171.453, 67.1889, 183.177}, {169.452, 67.2111, 183.174}, {
      167.467, 66.8889, 182.007}, {146.544, 75.3222, 149.783}, {144.723, 
      70.0778, 141.894}, {146.097, 71.6, 142.952}, {168.123, 93.9667, 
      126.124}, {169.393, 96.8556, 127.039}, {178.637, 81.5778, 125.025}, {
      184.087, 107.656, 121.083}, {184.953, 109.456, 117.275}, {183.803, 
      111.789, 117.03}, {178.547, 95.9889, 117.489}, {180.13, 97.8333, 
      117.295}, {187.492, 85.3667, 116.189}, {187.089, 87.6667, 115.947}, {
      189.612, 87.7778, 117.136}, {183.953, 89.3889, 112.147}, {180.742, 
      95.3556, 111.52}, {179.473, 91.9667, 111.876}, {187.537, 90.1333, 
      112.068}, {173.276, 94.4111, 109.217}, {188.239, 113.833, 107.174}, {
      182.713, 119.011, 105.414}, {177.457, 117.811, 103.138}, {180.473, 
      101.811, 119.28}, {174.351, 97.0222, 117.381}, {185.656, 104.144, 
      105.777}, {189.03, 106.633, 104.313}, {189.016, 104.967, 104.488}, {
      187.223, 104.678, 104.518}, {191.27, 96.7111, 102.938}, {192.958, 
      97.5445, 102.85}, {192.017, 97.7889, 102.824}, {190.509, 92.9556, 
      102.131}, {180.712, 77.2, 101.384}, {176.934, 76.1, 99.0833}, {178.009, 
      79.5111, 101.142}, {180.847, 79.7222, 101.12}, {155.46, 71.7667, 
      117.618}, {160.956, 76.6555, 117.104}, {158.193, 83.6222, 109.134}, {
      183.743, 102.356, 103.561}, {160.164, 80.3889, 107.071}, {185.76, 
      103.956, 99.7744}, {189.15, 107.556, 99.3967}, {191.688, 109.856, 
      99.1544}, {194.526, 110.589, 99.0767}, {194.6, 120.244, 98.0622}, {
      190.702, 118.956, 96.9967}, {187.671, 121.578, 101.541}, {183.37, 
      122.044, 101.492}, {178.741, 120.944, 99.1889}, {176.993, 125.833, 
      93.8567}, {189.598, 124.922, 91.5489}, {184.968, 109.711, 93.1489}, {
      187.402, 113.511, 91.5333}, {186.596, 116.667, 90}, {185.357, 118.644, 
      87.3745}, {182.22, 135.044, 85.65}, {184.759, 137.622, 85.38}, {186.043,
       140.344, 83.8922}, {187.103, 142.756, 82.4389}, {188.597, 118.044, 
      86.2367}, {188.791, 87.3445, 90.6645}, {190.076, 90.1889, 91.5822}, {
      188.821, 92.0444, 90.17}, {187.149, 91.9778, 92.5944}, {184.297, 
      90.4556, 92.7545}, {180.802, 88.1778, 92.9944}, {177.442, 88.0111, 
      94.2122}, {184.192, 131.856, 88.4033}, {180.847, 133.078, 88.2756}, {
      184.67, 125.2, 91.52}, {183.117, 129.389, 91.08}, {181.026, 129.822, 
      89.8189}, {186.252, 128.444, 89.9622}, {186.268, 129.867, 88.6122}, {
      187.223, 130.833, 88.5111}, {186.924, 132.811, 87.1022}, {186.312, 
      134.8, 86.8933}, {187.716, 140.156, 86.33}, {192.614, 146.889, 
      82.0044}, {195.736, 144.622, 79.8244}, {196.258, 143.411, 79.9511}, {
      192.942, 136.811, 78.2422}, {181.623, 124.567, 77.1111}, {194.092, 
      147.122, 75.9578}, {194.078, 132.744, 77.4689}, {182.653, 122.178, 
      78.5789}, {190.136, 139.589, 77.95}, {181.728, 111.233, 83.3333}, {
      179.443, 113.911, 83.0522}, {176.188, 114.911, 81.7456}, {183.789, 
      120.733, 85.9545}, {192.48, 143.811, 81.1256}, {189.837, 143.333, 
      84.78}, {183.4, 110.622, 85.8145}, {177.904, 120.567, 96.8278}, {
      187.477, 124.444, 95.2033}, {189.493, 125.356, 108.367}, {187.567, 
      121.956, 107.522}, {184.58, 115.511, 108.2}, {179.652, 116.644, 
      108.081}, {176.919, 102.444, 104.753}, {185.983, 120.178, 96.8678}, {
      162.583, 81.0889, 103.379}, {160.508, 70.7111, 106.887}, {171.842, 
      54.8556, 113.373}, {169.288, 82.3889, 123.738}, {166.048, 82.4111, 
      123.736}, {165.764, 73.7667, 124.645}, {178.338, 97.9111, 120.89}, {
      173.529, 100.767, 119.389}, {181.818, 99.0778, 119.567}, {183.848, 
      103.644, 108.246}, {166.496, 86.5667, 130.522}, {164.226, 77.2556, 
      210.069}, {173.896, 71.0667, 201.987}, {168.243, 66.8889, 202.81}, {
      157.063, 68.7889, 176.719}, {163.139, 82.5445, 148.162}, {172.478, 
      86.9889, 132.268}, {174.657, 98.4, 129.23}, {173.941, 102.733, 
      107.126}, {170.184, 113.956, 95.6733}, {176.082, 117.644, 96.0167}, {
      189.388, 116.133, 108.16}, {178.644, 90.9667, 105.7}, {192.906, 111.267,
       106.938}, {201.454, 120.689, 98.2122}, {178.559, 112.744, 118.178}, {
      164.029, 79.6222, 162.143}, {163.221, 74.4445, 209.932}, {163.004, 72.6,
       208.684}, {169.349, 66.8, 207.531}, {168.857, 67.3111, 206.357}, {
      163.15, 73.1667, 204.024}, {165.31, 73.5889, 202.943}, {166.94, 72.8889,
       201.801}, {173.908, 67.5556, 203.037}, {163.561, 69.8445, 200.411}, {
      162.074, 71.6445, 199.249}, {160.108, 71.3, 197.99}, {160.437, 71.1222, 
      176.923}, {153.006, 72.8778, 176.719}, {150.782, 66.4556, 181.093}, {
      150.801, 69.9222, 180.044}, {167.603, 61.3111, 186.2}, {164.86, 73.1333,
       173.644}, {155.131, 78.1445, 167.616}, {159.492, 78.7667, 164.283}, {
      160.172, 80.3444, 164.366}, {162.076, 78.5222, 160.859}, {156.422, 
      78.8778, 160.668}, {154.851, 80.2, 165.343}, {165.242, 68.7778, 
      165.309}, {156.342, 71.1556, 177.953}, {161.584, 69.5556, 166.381}, {
      137.559, 68.8667, 160.808}, {145.651, 77.0444, 155.531}, {148.8, 
      78.5444, 153.349}, {152.47, 76.3444, 152.241}, {157.839, 74.7889, 
      147.694}, {161.971, 76.3667, 145.551}, {161.172, 80.5778, 150.357}, {
      166.603, 78.2222, 146.958}, {168.649, 77.1111, 138.798}, {165.619, 
      73.2333, 137.376}, {165.587, 70, 136.099}, {163.377, 69.8111, 
      136.012}, {159.859, 68.1111, 135.825}, {156.667, 70.8, 135.807}, {
      169.002, 81.2667, 137.783}, {171.658, 86.0556, 136.89}, {171.079, 87.4, 
      135.742}, {172.64, 87.8778, 133.466}, {158.761, 85.7, 131.73}, {170.894,
       79.5111, 131.944}, {174.077, 83.2889, 131.019}, {171.118, 90.6556, 
      131.175}, {173.58, 76.8556, 128.422}, {172.753, 74.3889, 127.144}, {
      166.534, 80.9667, 127.156}, {172.85, 81.1444, 128.549}, {162.476, 
      88.4667, 128.438}, {167.373, 84.6, 133.16}, {172.852, 89.4889, 
      132.371}, {161.669, 85.3556, 129.472}, {175.023, 104.4, 125.948}, {
      175.244, 108.389, 123.763}, {170.106, 105.811, 122.312}, {171.859, 
      87.6222, 117.041}, {172.68, 94.3, 118.484}, {169.507, 92.8889, 
      118.319}, {170.112, 101.322, 117.467}, {175.6, 111.411, 118.025}, {
      173.56, 108.478, 119.021}, {176.829, 75.5667, 115.615}, {168.957, 
      85.0889, 114.511}, {174.136, 89.3, 114.847}, {171.23, 96.6, 113.83}, {
      168.57, 87.8556, 109.912}, {175.651, 89.1333, 109.038}, {166.044, 
      70.7889, 111.547}, {169.531, 80.3556, 108.503}, {168.844, 93.5889, 
      111.287}, {175.599, 110.122, 107.449}, {165.764, 103.189, 98.6411}, {
      176.253, 113.911, 92.3811}, {169.143, 76.8111, 134.12}, {166.151, 
      93.4222, 118.218}, {159.759, 73, 121.943}, {160.716, 71.9556, 
      117.256}, {161.603, 70.5444, 114.888}, {162.481, 69.5111, 112.548}, {
      171.687, 78.2445, 113.191}, {174.392, 104.889, 107.219}, {200.349, 
      95.0445, 195.599}, {204.384, 99.4333, 193.566}, {201.37, 90.8778, 
      191.978}, {174.429, 69.8889, 203.139}, {157.88, 72.2444, 168.678}, {
      160.907, 80.6667, 160.893}, {140.193, 69.9, 158.59}, {142.264, 74.8445, 
      156.506}, {168.764, 82.4111, 134.306}, {167.134, 84.9889, 129.656}, {
      158.693, 86.3, 128.225}, {170.639, 88.1778, 129.896}, {
      172.438, 90, 128.85}, {173.514, 77.3556, 124.928}, {165.77, 84.1889, 
      128.403}, {166.739, 75.5556, 135.164}, {173.406, 83.7, 127.5}, {176.328,
       63.3555, 183.076}, {165.89, 68.7667, 160.648}, {208.382, 144.733, 
      58.3344}, {205.92, 145.956, 60.64}, {203.063, 143.367, 61.6189}, {
      194.138, 149.344, 66.1822}, {196.307, 123.756, 68.8711}, {192.811, 
      123.033, 67.5444}, {198.382, 126.922, 66.7078}, {199.88, 147.656, 
      63.9933}, {202.699, 149.556, 68.8467}, {194.2, 117.567, 74.4178}, {
      192.32, 128.044, 73.5644}, {200.687, 137.256, 73.02}, {191.262, 124.178,
       76.8978}, {198.494, 136.533, 75.2489}, {205.051, 140.222, 74.4567}, {
      194.378, 131.278, 74.9145}, {196.048, 128.078, 67.8411}, {199.334, 
      142.956, 64.9811}, {197.351, 131.156, 67.9967}, {203.753, 135.856, 
      76.59}, {190.191, 134.411, 78.3989}, {191.01, 131.422, 80.6578}, {
      200.14, 135.156, 82.2933}, {198.577, 124.289, 93.5533}, {187.901, 
      131.578, 86.41}, {178.142, 126.6, 88.2167}, {200.762, 130.1, 87.98}, {
      196.552, 110.856, 93.0011}, {185.883, 108.111, 94.8533}, {185.246, 
      120.833, 96.46}, {196.144, 104.5, 95.0933}, {183.526, 114.4, 96.1689}, {
      176.917, 119.644, 97.2933}, {202.966, 133.411, 82.3322}, {201.302, 
      133.678, 76.4244}, {194.083, 129.744, 73.6889}, {199.319, 118.033, 
      82.8133}, {193.127, 128.711, 94.6889}, {185.672, 118.989, 62.4589}, {
      188.652, 121.589, 70.8533}, {187.897, 136.733, 72.5411}, {195.612, 
      139.911, 76.4422}, {198.197, 129.622, 77.3411}, {202.681, 142.944, 
      73.2933}, {188.198, 128.8, 78.1289}, {186.638, 123.844, 77.8944}, {
      200.363, 127.033, 82.0111}, {189.911, 125.633, 90.9545}, {189.123, 
      128.467, 87.5033}, {185.306, 127.3, 90.8489}, {182.114, 128, 96.6044}, {
      190.106, 118.167, 86.0111}, {199.749, 123.089, 87.6933}, {188.751, 
      122.444, 86.1156}, {186.9, 122.333, 86.0444}, {183.314, 123.389, 
      84.7789}, {189.397, 124.322, 101.418}, {182.819, 129.511, 99.0322}, {
      191.25, 130.356, 100.527}, {189.04, 118.067, 75.4256}, {193.291, 
      111.422, 87.0456}, {189.48, 115.622, 91.7422}, {181.152, 127.933, 
      90.7222}, {196.026, 120.078, 90.9756}, {195.187, 125.344, 94.6433}, {
      196.549, 103.6, 102.111}, {198.517, 104.211, 101.029}, {193.601, 
      100.756, 100.728}, {187.981, 112.211, 103.283}, {186.161, 123.022, 
      108.29}, {193.204, 97.3222, 105.277}, {190.371, 98.6222, 105.22}, {
      181.018, 108.922, 121.64}, {183.866, 105.544, 119.287}, {182.957, 
      101.289, 117.927}, {177.449, 78.5778, 114.583}, {172.779, 91.4222, 
      114.875}, {170.251, 86.3778, 114.603}, {178.91, 78, 107.583}, {179.192, 
      82.5222, 108.928}, {179.832, 91.9222, 106.952}, {179.748, 89.0333, 
      104.497}, {181.929, 90.0333, 108.12}, {188.363, 118.889, 107.047}, {
      187.431, 123.733, 107.187}, {182.921, 118.444, 105.66}, {192.158, 
      116.011, 104.73}, {179.129, 103.6, 104.994}, {181.721, 112.2, 
      105.394}, {176.818, 113.989, 104.107}, {190.747, 104.356, 106.613}, {
      193.936, 105.322, 100.903}, {190.803, 118.233, 102.427}, {186.154, 
      128.378, 102.622}, {195.25, 119.978, 103.822}, {196.898, 120.311, 
      105.054}, {182.803, 117.933, 98.6178}, {181.487, 108.656, 94.7156}, {
      185.557, 112.244, 93.8289}, {183.436, 125.278, 91.87}, {196.68, 123.2, 
      92.2711}, {174.471, 113.756, 94.6444}, {182.036, 98.7111, 114.292}, {
      180.464, 95.2445, 114.112}, {183.066, 114.467, 112.542}, {186.454, 
      113.4, 111.467}, {185.147, 112.833, 111.399}, {184.866, 115.544, 
      111.486}, {182.986, 97.3, 109.592}, {185.303, 98.8222, 106.22}, {
      196.533, 115.344, 106.038}, {196.92, 110.844, 105.891}, {196.213, 
      108.689, 103.453}, {197.584, 120.5, 92.2078}, {184.912, 96.3445, 
      104.943}, {187.631, 93.6222, 106.118}, {180.912, 85.2222, 110.261}, {
      181.858, 91.0667, 121.033}, {181.487, 92.2778, 121.063}, {182.181, 
      94.6111, 121.171}, {178.742, 93.4778, 121.007}, {172.523, 78.5, 
      121.423}, {171.054, 75.0333, 121.247}, {174.191, 89.5667, 123.053}, {
      178.956, 98.0333, 127.036}, {177.622, 97.1778, 122.273}, {183.27, 
      103.867, 121.541}, {178.294, 108.978, 121.544}, {181.589, 103.956, 
      121.483}, {185.454, 103.678, 108.734}, {188.627, 104.711, 106.55}, {
      181.267, 98.6444, 121.282}, {176.336, 98.8111, 123.46}, {178.48, 
      106.944, 131.867}, {164.291, 67.8667, 207.118}, {125.908, 81.4222, 
      207.02}, {124.579, 79.5778, 207.936}, {123.474, 78.5444, 207.858}, {
      122.072, 77.4, 207.767}, {127.279, 64.0889, 190.1}, {125.633, 61.5778, 
      192.009}, {130.62, 65.0778, 186.167}, {129.873, 64.2111, 186.112}, {
      129.949, 63.2667, 186.077}, {157.169, 68.3667, 187.342}, {161.98, 
      68.8222, 185.496}, {164.803, 70.8333, 184.639}, {165.51, 67.6445, 
      183.539}, {162.244, 72.1556, 181.496}, {149.173, 62.1889, 181.684}, {
      141.106, 59.8, 179.238}, {162.99, 74.6556, 155.927}, {159.436, 72.6445, 
      156.743}, {154.707, 68.6667, 156.43}, {166.724, 69.4222, 140.503}, {
      158.12, 55.1222, 139.717}, {164.224, 65.0445, 138.214}, {161.21, 
      57.6222, 138.889}, {157.689, 57.3333, 138.748}, {167.582, 66.9111, 
      133.267}, {137.936, 60.2667, 145.219}, {136.936, 61.1, 145.217}, {
      142.578, 59.8778, 145.396}, {145.297, 59.0556, 144.457}, {154.742, 
      57.4667, 140.686}, {167.396, 69.1445, 125.123}, {154.757, 68.2333, 
      123.555}, {174.906, 80.0333, 225.391}, {175.19, 78.7111, 225.357}, {
      176.531, 77.1556, 226.396}, {178.232, 75.9778, 221.297}, {177.082, 
      73.3889, 222.192}, {175.693, 75.7556, 222.209}, {172.263, 64.2445, 
      207.34}, {170.488, 64.1778, 207.258}, {165.908, 64.6667, 206.062}, {
      168.032, 66.5333, 204.148}, {167.158, 62.0111, 202.951}, {174.237, 
      69.7889, 184.986}, {167.173, 71.7556, 185.788}, {172.993, 72.0334, 
      186.04}, {169.52, 70.3556, 184.809}, {176.881, 69.3333, 184.048}, {
      178.586, 70.4111, 183.134}, {171.741, 58.6667, 182.491}, {171.99, 
      62.9889, 183.662}, {169.884, 63.1556, 178.449}, {176.313, 59.8222, 
      175.514}, {174.411, 62.4778, 172.45}, {176.686, 61.9111, 175.596}, {
      168.181, 68.2889, 183.669}, {168.846, 81.9556, 168.709}, {170.922, 81.9,
       167.763}, {167.92, 75.9, 164.374}, {168.098, 78.1889, 164.453}, {
      173.132, 70.0111, 159.267}, {170.926, 65.2556, 159.034}, {169.898, 
      63.5556, 158.944}, {170.969, 62.8556, 159.994}, {172.766, 73.0667, 
      161.409}, {166.363, 79.6111, 155.182}, {165.349, 78.2889, 155.11}, {
      164.114, 76.6667, 164.244}, {165.129, 77.4333, 164.311}, {169.021, 60.7,
       209.149}, {167.819, 63.0889, 211.223}, {167.524, 68.2778, 209.329}, {
      172.77, 66.5778, 212.558}, {171.203, 65.4333, 212.466}, {173.727, 
      69.1667, 211.659}, {174.156, 71.5, 212.766}, {171.992, 61.4, 213.406}, {
      166.476, 75.2333, 214.623}, {166.071, 72.3556, 215.551}, {171.161, 
      76.1333, 219.981}, {171.637, 75.8111, 149.12}, {167.742, 74.8778, 
      148.931}, {166.532, 74.3889, 148.871}, {177.813, 101.822, 146.069}, {
      182.662, 105.756, 141.25}, {182.258, 91.6333, 143.874}, {173.962, 
      64.0333, 131.385}, {172.249, 63.6667, 130.282}, {178.687, 94.2111, 
      134.565}, {179.732, 109.367, 131.997}, {182.39, 90.1222, 134.589}, {
      176.689, 100.733, 137.774}, {176.777, 102.911, 137.844}, {178.358, 
      105.278, 137.97}, {185.243, 95.4, 132.814}, {188.2, 93.4, 132.87}, {
      191.843, 100.822, 126.057}, {177.42, 85.6556, 125}, {183.012, 86.1222, 
      126.278}, {171.78, 64.6889, 122.073}, {169.93, 68.7334, 126.235}, {
      186.712, 95.4778, 120.548}, {185.967, 93.8778, 120.471}, {187.814, 
      99.6556, 120.729}, {191.108, 103.978, 122.022}, {184.14, 122.511, 
      118.192}, {186.689, 123.344, 119.349}, {196.907, 116.333, 112.36}, {
      200.378, 117.278, 109.446}, {200.182, 119.456, 109.51}, {192.037, 
      114.344, 109.014}, {193.701, 122.256, 105.216}, {198.596, 124.522, 
      105.49}, {186.194, 120.822, 104.883}, {182.134, 105.222, 127.85}, {
      188.277, 123.389, 101.964}, {192.999, 124.011, 100.12}, {171.579, 
      84.4778, 126.791}, {184.799, 118.144, 118.095}, {181.78, 92.6111, 
      133.612}, {198.42, 116.178, 105.234}, {184.168, 93.3111, 123.461}, {
      189.677, 101.367, 127.01}, {173.452, 70.4222, 126.425}, {187.369, 
      95.5445, 130.843}, {165.236, 68.1778, 159.924}, {180.121, 89.9556, 
      139.627}, {159.704, 60.7556, 205.416}, {158.948, 58.7111, 205.553}, {
      158.449, 56.3222, 201.588}, {159.879, 55.3222, 198.847}, {162.208, 54.2,
       196.02}, {161.393, 57.3445, 195.968}, {161.722, 56.1667, 195.986}, {
      154.443, 57.1889, 180.223}, {154.319, 55.7667, 176.226}, {153.696, 
      53.9778, 174.98}, {152.998, 52.7556, 171.017}, {151.138, 53.6667, 
      168.424}, {149.24, 55.4667, 164.424}, {158.359, 55.7111, 148.908}, {
      159.312, 59.3556, 150.066}, {147.031, 53.3111, 137.618}, {151.514, 54.1,
       138.628}, {157.233, 55.1, 135.489}, {159.006, 54.7778, 135.377}, {
      157.316, 69.7111, 141.719}, {158.589, 71.0556, 141.582}, {185.386, 
      67.2778, 210.134}, {187.464, 66.1, 205.962}, {186.627, 69.2889, 
      204.571}, {185.111, 70.1111, 204.648}, {163.849, 58.8334, 183.562}, {
      165.308, 59.7778, 183.428}, {173.43, 51.8111, 170.986}, {176.032, 
      50.4111, 170.852}, {175.976, 51.6, 170.814}, {173.248, 53.6222, 
      166.879}, {191.241, 99.7889, 130.112}, {178.93, 89.4667, 131.363}, {
      190.83, 103.556, 125.953}, {193.77, 98.4111, 117.817}, {191.871, 
      94.0222, 130.284}, {190.203, 96.1444, 128.974}, {175.003, 84.8778, 
      130.46}, {177.706, 85.6445, 130.244}, {188.288, 89.4222, 126.654}, {
      194.491, 95.5445, 113.826}, {195.334, 97.1, 113.711}, {183.577, 105.8, 
      114.216}, {182.294, 108.022, 110.173}, {181.706, 108.9, 107.479}, {
      191.294, 105.111, 105.589}, {190.649, 110.5, 105.432}, {201.109, 
      112.378, 103.283}, {201.016, 110.4, 102.007}, {199.628, 108.056, 
      99.4956}, {199.056, 109.844, 102.163}, {196.827, 112.389, 104.92}, {
      192.284, 117.544, 103.72}, {190.098, 116.522, 103.909}, {191.988, 
      115.144, 99.7544}, {195.729, 107.733, 98.4144}, {193.776, 105.656, 
      97.2856}, {194.474, 110.244, 94.3722}, {193.31, 108.967, 89.0767}, {
      197.764, 114.189, 80.4578}, {196.936, 114.689, 80.4978}, {194.07, 
      115.156, 82.0478}, {186.908, 100, 111.496}, {191.046, 103.333, 
      109.724}, {186.664, 103.133, 111.39}, {195.391, 111.567, 106.416}, {
      196.427, 116.778, 104.794}, {187.071, 108.967, 103.031}, {190.75, 
      116.422, 88.9956}, {191.234, 117.589, 86.2033}, {190.363, 100.8, 
      112.579}, {190.973, 107.889, 106.866}, {189.544, 132.222, 66.8711}, {
      183.859, 123.144, 63.5444}, {187.968, 132.256, 35.8733}, {189.256, 
      132.811, 35.7633}, {187.017, 131.033, 34.63}, {170.971, 66.4222, 
      166.55}, {170.486, 69.2778, 166.484}, {164.18, 64.8778, 160.333}, {
      162.272, 62.9778, 159.196}, {162.669, 60.6445, 156.531}, {163.538, 
      58.0667, 151.153}, {158.744, 63.7889, 148.584}, {157.9, 62.5333, 
      148.688}, {159.644, 66.6555, 138.959}, {166.043, 67.3222, 137.136}, {
      161.966, 67.0778, 134.726}, {168.87, 64.0555, 131.645}, {175.103, 
      52.9889, 116.739}, {164.198, 66.8778, 127.818}, {185.792, 64.6667, 
      208.847}, {171.579, 77.9, 167.442}, {171.71, 73.7889, 167.606}, {
      170.468, 80.6667, 163.37}, {171.851, 75.6667, 158.053}, {171.58, 
      73.5444, 158.148}, {169.27, 72.8222, 156.982}, {167.997, 71.1889, 
      157.128}, {185.969, 91.7222, 142.958}, {184.252, 91.8222, 143.074}, {
      181.426, 88.8667, 139.32}, {184.246, 95.5111, 137.524}, {183.476, 92.3, 
      137.69}, {180.498, 82.6889, 132.856}, {179.404, 80.1889, 134.371}, {
      164.167, 77.9667, 134.178}, {171.569, 74.6334, 135.128}, {171.486, 
      76.7111, 130.991}, {172.376, 69.6667, 133.893}, {163.209, 72.8889, 
      134.422}, {168.831, 80.1778, 136.478}, {166.944, 75.1111, 136.787}, {
      182.347, 94.4111, 130.937}, {183.611, 95.9222, 129.444}, {182.168, 
      96.3333, 129.53}, {190.047, 98.1, 128.917}, {168.778, 71.9667, 
      123.25}, {172.077, 69.4333, 124.459}, {171.403, 71.0111, 124.451}, {
      167.919, 71.2667, 120.645}, {170.081, 71.9889, 116.398}, {188.896, 
      96.5778, 111.477}, {166.108, 73.6, 138.25}, {177.198, 77.8334, 
      135.974}, {174.108, 72.7889, 136.366}, {177.164, 89.3445, 132.842}, {
      82.9445, 113.7, 160.197}, {82.4667, 111.822, 160.131}, {84.2667, 
      115.156, 149.116}, {85.4111, 116.744, 149.171}, {82.0889, 112.333, 
      147.898}, {81.0556, 109.111, 146.678}, {80.6889, 107.633, 146.626}, {
      79.4445, 104.967, 144.306}, {80.7778, 101.567, 141.962}, {82.8778, 
      101.033, 141.943}, {80.4111, 100.011, 137.454}, {79.3667, 97.2778, 
      137.36}, {78.3222, 97.9111, 137.382}, {75.1, 96.2667, 136.203}, {
      75.7778, 93.9778, 135.018}, {73.8667, 94.0889, 135.021}, {73.6, 95.7667,
       135.081}, {71.1333, 93.2111, 132.765}, {71.0333, 94.6667, 132.816}, {
      69.5111, 93.3, 132.768}, {67.7111, 92.2444, 132.732}, {65.1556, 87.9, 
      130.353}, {62.3111, 85.8667, 128.055}, {68.7333, 109.622, 146.697}, {
      78.2444, 91.0444, 149.38}, {78.6111, 89.8333, 153.79}, {81.9222, 
      93.4778, 161.717}, {104.856, 97.8222, 161.869}, {81.7445, 95.9, 
      161.802}, {107.889, 93.1, 158.356}, {110.067, 96.4667, 158.473}, {
      108.267, 97.5333, 158.511}, {80.6222, 96.3445, 158.47}, {90.5222, 
      129.111, 158.508}, {109.311, 96.9333, 157.384}, {110.367, 92.3222, 
      156.103}, {89.8556, 128.289, 157.359}, {80.3111, 96.8667, 155.156}, {
      79.4556, 96.1222, 155.13}, {79.4667, 94.7, 153.96}, {90.6111, 127.011, 
      155.087}, {94.7, 125.878, 153.942}, {93.6445, 125.878, 153.943}, {
      90.7889, 126.2, 153.953}, {96.1889, 126.344, 152.838}, {98.8556, 
      126.922, 151.751}, {99.6111, 126.7, 151.744}, {104.478, 108.622, 
      148.888}, {101.722, 111.067, 148.972}, {102.944, 127, 149.529}, {
      106.256, 128.689, 149.588}, {107, 128.478, 149.581}, {106.511, 127.989, 
      148.442}, {109.489, 125.833, 147.261}, {110.033, 126.556, 147.287}, {
      92.4667, 156.467, 149.437}, {86.6667, 165.222, 149.742}, {87.3445, 
      164.589, 149.72}, {91.6778, 157.944, 149.488}, {93.3333, 161.256, 
      148.498}, {89.1333, 162.878, 147.433}, {89.1333, 161.189, 147.374}, {
      90.3667, 160.433, 147.349}, {90.8333, 159.922, 147.33}, {92.4556, 
      161.444, 146.278}, {91.6, 160.433, 141.789}, {87.5333, 155.5, 
      140.497}, {91.9, 159.878, 139.544}, {92.0111, 157.2, 137.224}, {94.3556,
       156.367, 133.848}, {92.9333, 157.122, 133.874}, {93.2333, 155.256, 
      132.704}, {94.7556, 156.322, 129.393}, {94.3556, 153.789, 129.304}, {
      76.2445, 160.044, 125.071}, {93.2333, 152.567, 124.81}, {86.5889, 
      159.411, 125.048}, {94.6667, 154.789, 128.234}, {80.1445, 160.122, 
      122.847}, {92.2889, 149.9, 122.49}, {91.6889, 149.389, 122.472}, {
      90.4889, 148.922, 120.229}, {89.3445, 148.5, 120.214}, {81.8556, 
      159.044, 120.583}, {90.0111, 146.911, 120.159}, {86.2111, 152.411, 
      117.019}, {86.8667, 155.167, 113.769}, {92.5444, 160.633, 111.732}, {
      90.4778, 162.778, 110.701}, {92.8333, 164.689, 110.768}, {88.3778, 
      163.767, 106.283}, {91.1445, 162.1, 106.224}, {89.4333, 166.144, 
      105.246}, {90.3667, 161.289, 105.076}, {89.8889, 160.867, 105.061}, {
      89.7, 164.767, 105.197}, {86.9667, 163.3, 105.146}, {89.4333, 161.856, 
      103.99}, {82.2222, 156.811, 118.278}, {82.8111, 156.178, 118.256}, {
      86.6, 149.611, 118.027}, {88.3889, 146.144, 117.906}, {
      86.8778, 151, 118.076}, {87.0667, 156.933, 111.603}, {118.521, 173.478, 
      89.9156}, {120.223, 174.033, 92.1611}, {121.642, 173.356, 96.5911}, {
      126.111, 170.278, 99.8311}, {126.293, 168.233, 100.864}, {
      126.109, 172.133, 101}, {127.817, 167.511, 100.84}, {119.017, 158.844, 
      100.538}, {125.744, 151.889, 100.293}, {126.701, 151.256, 100.271}, {
      120.241, 159.222, 101.67}, {138.053, 173.667, 103.281}, {127.82, 
      165.456, 105.22}, {122.524, 161.022, 105.066}, {124.314, 161.589, 
      106.207}, {129.539, 163.1, 106.259}, {131.999, 167.333, 108.633}, {
      136.252, 169.389, 104.252}, {137.963, 173.822, 107.739}, {138.518, 
      172.344, 107.687}, {128.669, 166, 110.813}, {130.552, 164.467, 
      111.866}, {131.791, 165.122, 111.888}, {131.61, 168.056, 111.991}, {
      132.548, 169.267, 114.259}, {133.31, 169.989, 114.284}, {134.922, 
      169.656, 115.394}, {135.398, 158.856, 121.696}, {132.189, 157.944, 
      120.543}, {131.338, 157.522, 120.529}, {137.114, 158.9, 120.576}, {
      139.684, 158.411, 119.454}, {135.221, 158.378, 117.226}, {142.711, 
      161.344, 117.33}, {142.707, 165.044, 117.459}, {140.034, 166.089, 
      117.495}, {141.953, 159.867, 117.278}, {138.901, 163.811, 116.295}, {
      143.549, 161.811, 116.225}, {146.296, 174.822, 115.574}, {141.834, 
      171.689, 114.343}, {142.03, 170.967, 114.319}, {141.567, 170.167, 
      113.184}, {141.569, 168.322, 110.893}, {141.941, 169.4, 110.931}, {
      144.876, 163.911, 110.74}, {145.919, 164.967, 110.777}, {142.884, 
      167.722, 107.526}, {143.273, 166.444, 107.481}, {140.898, 167.922, 
      104.201}, {141.84, 167.411, 104.183}, {142.136, 169.3, 104.249}, {
      140.432, 170.167, 100.931}, {138.804, 170.467, 100.942}, {139.012, 
      170.7, 97.6189}, {141.754, 163.344, 96.2411}, {137.388, 168.856, 
      95.3278}, {135.968, 169.089, 95.3367}, {140.897, 168.989, 95.3322}, {
      146.952, 175.089, 89.9711}, {145.748, 158.844, 107.217}, {145.833, 
      161.011, 106.186}, {147.559, 154.478, 108.184}, {121.76, 150.867, 
      95.8056}, {119.602, 143.756, 96.6789}, {120.828, 143.133, 96.6567}, {
      122.247, 143.133, 96.6567}, {120.919, 141.944, 97.7211}, {130.879, 
      155.189, 99.3045}, {147.836, 161.022, 99.5078}, {129.64, 154.311, 
      100.379}, {125.476, 140.367, 99.8911}, {126.611, 139.944, 99.8778}, {
      131.166, 139.044, 102.072}, {132.689, 139.044, 102.073}, {128.298, 
      152.867, 102.554}, {127.46, 153.5, 102.577}, {126.131, 154.544, 
      102.613}, {124.13, 154.011, 102.596}, {125.744, 152.078, 103.648}, {
      134.094, 138.689, 103.181}, {134.411, 135.367, 104.17}, {137.426, 
      138.344, 104.273}, {133.74, 134.822, 105.271}, {138.1, 135.878, 
      105.309}, {137.412, 148.556, 105.751}, {145.024, 140, 105.452}, {
      145.947, 142.333, 105.533}, {143.214, 142.111, 105.527}, {136.474, 
      134.044, 106.351}, {139.979, 137.744, 106.48}, {139.693, 150.822, 
      106.937}, {140.829, 151.478, 109.186}, {141.697, 137.867, 108.71}, {
      143.576, 139.233, 108.758}, {143.024, 138.289, 108.726}, {144.907, 
      137.667, 108.703}, {145.774, 136.833, 108.674}, {147.207, 137.256, 
      108.689}, {136.662, 151.356, 112.529}, {136.274, 149.989, 112.481}, {
      136.083, 148.611, 112.432}, {140.724, 150.844, 112.51}, {143.562, 
      149.967, 113.586}, {141.01, 149.533, 113.571}, {137.412, 148.156, 
      113.522}, {138.46, 147.111, 113.486}, {145.937, 150.389, 113.6}, {
      147.071, 150.5, 113.604}, {138.92, 148.967, 114.671}, {141.093, 153.511,
       114.83}, {143.766, 154.822, 115.981}, {144.884, 155.867, 117.138}, {
      143.464, 157.089, 118.287}, {142.811, 153.456, 119.281}, {144.426, 
      152.467, 120.352}, {146.896, 147.856, 122.417}, {146.983, 149.456, 
      122.473}, {143.562, 149.456, 122.473}, {145.563, 150.456, 123.629}, {
      143.858, 152.589, 125.93}, {143.859, 151.644, 125.897}, {144.433, 
      146.478, 125.717}, {145.368, 151.189, 126.986}, {142.908, 148.756, 
      126.902}, {143.777, 145.8, 126.799}, {145.107, 144.644, 126.758}, {
      143.011, 149.767, 128.058}, {146.61, 148.933, 128.029}, {145.561, 
      151.989, 128.136}, {140.466, 143.144, 130.053}, {145.673, 145.267, 
      130.126}, {147.277, 153.7, 130.421}, {136.47, 137.6, 137.644}, {131.744,
       142.156, 136.698}, {133.343, 142.5, 136.71}, {136.291, 136.622, 
      135.383}, {134.304, 136.967, 134.291}, {134.759, 143.411, 134.516}, {
      132.691, 136.889, 133.168}, {139.979, 137.478, 132.081}, {135.148, 
      143.633, 131.176}, {132.578, 144.478, 131.205}, {136.672, 142.733, 
      130.038}, {138.847, 135.567, 126.442}, {136.964, 135.178, 125.322}, {
      136.101, 134.333, 125.293}, {133.741, 133.622, 124.147}, {134.964, 
      134.378, 124.174}, {131.546, 133.511, 124.144}, {129.843, 133.511, 
      124.144}, {128.99, 135.089, 124.199}, {135.252, 131.889, 134.114}, {
      126.157, 133.256, 134.161}, {126.531, 131.156, 134.089}, {121.97, 
      136.533, 134.276}, {122.647, 132.633, 134.14}, {127.768, 133.9, 
      134.184}, {130.129, 132.567, 133.017}, {127.772, 130.122, 132.931}, {
      126.996, 129.622, 132.914}, {121.973, 133.633, 133.054}, {120.272, 
      132.967, 133.031}, {123.396, 130.578, 131.841}, {130.413, 131.544, 
      131.875}, {131.649, 136.233, 130.918}, {123.98, 129.267, 130.675}, {
      128.699, 141.378, 128.87}, {129.834, 140.867, 128.853}, {132.297, 
      142.022, 128.893}, {128.989, 136.111, 128.686}, {125.189, 141.489, 
      128.874}, {129.664, 133.722, 130.83}, {145.019, 143.378, 130.061}, {
      143.972, 144.633, 130.104}, {123.957, 148.478, 128.013}, {128.241, 
      137.722, 127.637}, {127.854, 136.767, 127.604}, {128.433, 139.311, 
      127.693}, {127.938, 140.689, 127.742}, {133.626, 142.589, 127.807}, {
      124.617, 146.633, 126.828}, {120.628, 147.344, 126.853}, {126.153, 
      135.856, 126.452}, {124.533, 129.111, 126.217}, {124.354, 128.489, 
      126.194}, {126.814, 131.222, 126.29}, {121.023, 129.844, 126.242}, {
      124.436, 135.889, 125.348}, {128.244, 134.211, 125.289}, {118.45, 
      145.067, 125.667}, {117.333, 128.756, 123.978}, {121.301, 134.922, 
      123.087}, {119.052, 128.8, 122.873}, {118.649, 142.133, 122.218}, {
      117.056, 127.244, 121.699}, {115.933, 128.411, 121.739}, {118.287, 
      133.389, 120.807}, {117.233, 142.056, 121.11}, {115.144, 142.367, 
      121.121}, {117.914, 132.378, 119.651}, {117.233, 137.344, 119.824}, {
      116.867, 135.144, 119.748}, {111.433, 140.944, 119.95}, {114.478, 
      142.933, 120.02}, {115.933, 127.322, 119.475}, {117.044, 133.789, 
      118.595}, {116.289, 132.333, 118.544}, {115.156, 126.6, 118.344}, {
      121.782, 131.8, 109.62}, {121.227, 134.533, 109.714}, {121.971, 135.5, 
      109.749}, {122.079, 133.489, 106.331}, {119.887, 132.156, 105.179}, {
      123.973, 135.089, 111.961}, {127.2, 134, 113.029}, {128.709, 133.589, 
      113.014}, {130.323, 132.089, 114.082}, {130.713, 131.433, 114.06}, {
      130.998, 130.6, 114.03}, {132.043, 130.178, 114.016}, {141.78, 142.278, 
      103.306}, {139.599, 143.722, 104.461}, {138.926, 143.933, 104.469}, {
      122.327, 150.622, 96.9178}, {121.758, 152, 96.9667}, {123.371, 151.578, 
      96.9511}, {111.356, 135.522, 96.3911}, {110.489, 134.9, 96.37}, {
      115.533, 134.578, 93.0111}, {111.367, 128.156, 92.7878}, {107.478, 
      128.389, 91.6889}, {113.356, 129.933, 92.85}, {113.733, 130.967, 
      94.0067}, {113.811, 137.811, 94.2456}, {115.233, 137.089, 94.22}, {
      108.633, 128.311, 93.9145}, {116.756, 136.2, 100.868}, {118.838, 
      134.089, 100.793}, {119.974, 132.956, 102.981}, {104.922, 121.122, 
      105.9}, {106.833, 123.244, 105.974}, {105.133, 124.289, 106.011}, {
      104.167, 127.078, 126.145}, {103.511, 129.833, 128.468}, {106.633, 
      128.5, 127.316}, {107.856, 128.422, 127.314}, {109.844, 129.111, 
      128.443}, {111.167, 129.922, 129.592}, {113.078, 130.644, 129.617}, {
      112.689, 132.456, 129.68}, {119.227, 133.078, 129.701}, {105.011, 
      130.856, 129.625}, {104.256, 133.489, 133.05}, {111.722, 136.811, 
      132.059}, {106.444, 133.989, 134.187}, {113.811, 137.789, 134.32}, {
      109.967, 130.633, 136.296}, {111.078, 131.911, 136.341}, {110.222, 
      136.122, 136.488}, {95.9111, 136.222, 136.492}, {92.7222, 101.067, 
      135.265}, {107.189, 134.3, 137.53}, {105.756, 133.767, 137.511}, {
      108.411, 135.778, 137.582}, {94.3778, 136.378, 137.603}, {89.5667, 
      131.678, 138.56}, {88.8, 132.011, 138.571}, {90.0333, 134.111, 
      138.644}, {87.5778, 130.956, 138.534}, {86.7222, 130.111, 138.506}, {
      109.833, 138.956, 139.919}, {110.889, 139.522, 138.833}, {109.844, 
      139.944, 138.848}, {109.567, 137.311, 138.757}, {105.644, 135.622, 
      138.697}, {107.289, 132.578, 135.243}, {110.978, 135.9, 130.907}, {
      114.122, 131.822, 129.658}, {110.133, 131.333, 128.521}, {107.556, 
      129.644, 128.462}, {108.9, 136.933, 128.715}, {104.722, 129.622, 
      92.8389}, {104.067, 130.989, 92.8867}, {104.644, 131.722, 92.9122}, {
      106.633, 128.389, 91.69}, {105.567, 129.022, 91.7111}, {146.011, 
      162.989, 112.934}, {144.027, 174.056, 113.32}, {147.266, 162.844, 
      114.036}, {128.964, 156.733, 116.048}, {113.256, 141.189, 118.854}, {
      139.027, 159.156, 119.48}, {116.867, 139.567, 119.902}, {108.422, 
      129.489, 145.162}, {108.989, 131.056, 145.217}, {107.367, 129.556, 
      148.497}, {102.489, 111.689, 145.647}, {99.7222, 108.733, 145.544}, {
      95.1778, 106.456, 144.359}, {107.322, 106.833, 143.25}, {90.4333, 
      103.422, 143.131}, {87.5111, 104.056, 143.154}, {97.1778, 98.3445, 
      131.822}, {92.5222, 101.711, 131.94}, {93.4, 100.978, 131.915}, {93.4, 
      100.222, 129.661}, {93, 104.111, 129.798}, {97.0778, 99.0111, 
      127.393}, {95.6778, 98.6, 127.378}, {92.9111, 99.8333, 125.195}, {
      90.0556, 112.7, 107.833}, {121.779, 134.267, 105.252}, {147.459, 
      162.867, 107.357}, {144.214, 166.867, 107.496}, {90.5667, 164.967, 
      108.552}, {141.978, 139.111, 109.874}, {147.846, 152.889, 111.461}, {
      107.944, 139.378, 127.696}, {120.356, 150.378, 128.079}, {119.03, 
      147.433, 127.976}, {122.263, 129.556, 128.458}, {123.113, 129.667, 
      128.462}, {112.411, 134.722, 134.213}, {133.739, 134.656, 134.21}, {
      138.469, 139.511, 134.379}, {104.367, 109.667, 146.697}, {106.2, 
      97.8111, 159.641}, {80.5111, 91, 157.178}, {82.2111, 89.0889, 
      160.443}, {84.7889, 88.7111, 164.883}, {89.9, 96.2445, 179.624}, {
      88.7556, 93.1, 178.393}, {88.4667, 91.3, 176.106}, {87.7222, 90.3222, 
      170.512}, {86.9445, 89.9333, 169.378}, {85.3556, 89.4778, 167.137}, {
      109.622, 95.3667, 157.33}, {79.7556, 90.1111, 154.92}, {87.9, 90.3889, 
      180.526}, {150.019, 157.733, 136.12}, {151.154, 157.956, 136.129}, {
      153.232, 155.722, 133.825}, {148.479, 184.756, 89.2033}, {121.553, 
      172.811, 99.92}, {159.284, 176.933, 101.168}, {157.47, 183.378, 
      103.62}, {160.301, 188.256, 103.789}, {155.491, 177.978, 104.551}, {
      154.354, 178.611, 104.573}, {157.106, 175.978, 104.482}, {161.466, 
      177.456, 104.533}, {159.752, 184.9, 105.899}, {162.779, 177.411, 
      105.637}, {161.182, 176.244, 105.596}, {158.526, 174.622, 106.66}, {
      161.634, 185.033, 108.13}, {168.939, 182.944, 108.057}, {161.554, 
      176.878, 108.966}, {165.344, 179.311, 117.956}, {162.878, 181.244, 
      116.903}, {167.332, 178.011, 119.016}, {145.252, 173.667, 118.865}, {
      167.23, 188.344, 113.819}, {163.638, 183.444, 114.753}, {160.978, 
      184.133, 115.898}, {173.491, 184.833, 123.707}, {176.059, 185.844, 
      124.863}, {175.104, 184.633, 125.927}, {176.346, 182.633, 125.857}, {
      176.241, 183.667, 127.014}, {176.626, 186.511, 127.113}, {181.284, 
      173.911, 118.873}, {181, 175.167, 118.917}, {179.567, 174.856, 
      118.906}, {181.939, 177.122, 117.879}, {186.776, 177.344, 117.887}, {
      180.416, 176.7, 117.865}, {179.1, 177.933, 115.681}, {177.487, 178.467, 
      112.353}, {176.816, 177.944, 109.002}, {175.302, 181.744, 109.136}, {
      175.774, 174.567, 108.884}, {174.358, 172.878, 108.826}, {173.492, 
      184.622, 108.116}, {173.224, 171.544, 107.659}, {171.329, 170.011, 
      106.499}, {172.749, 170.211, 106.506}, {176.544, 178.867, 106.808}, {
      169.914, 167.111, 104.172}, {164.512, 164.522, 102.961}, {163.094, 
      163.356, 102.921}, {162.048, 163.678, 102.932}, {161.961, 161.878, 
      102.869}, {150.3, 160.944, 101.73}, {148.6, 158.9, 102.764}, {151.523, 
      161.233, 102.847}, {166.408, 164.933, 102.976}, {153.511, 160.656, 
      103.947}, {148.109, 156.556, 103.804}, {157.018, 162.089, 105.102}, {
      159.198, 162.222, 105.107}, {149.169, 157.656, 104.948}, {149.17, 
      156.044, 106.012}, {152.292, 154.4, 134.899}, {149.169, 156.822, 
      134.984}, {149.261, 154.967, 133.798}, {149.837, 148.611, 131.349}, {
      149.076, 147.467, 130.203}, {147.941, 147.044, 127.962}, {149.647, 
      156.911, 126.081}, {149.92, 153.689, 124.847}, {154.281, 152.678, 
      123.706}, {149.737, 156.622, 122.723}, {148.401, 150.233, 121.394}, {
      146.149, 147.356, 124.626}, {154.952, 153.633, 123.74}, {151.64, 
      151.033, 122.528}, {155.516, 157.667, 120.533}, {156.271, 162.089, 
      120.688}, {149.646, 158.078, 120.548}, {154.38, 157.156, 119.41}, {
      155.42, 161.711, 119.568}, {149.061, 159.8, 119.502}, {
      142.142, 164, 119.649}, {152.001, 161.422, 118.438}, {154.557, 159.256, 
      117.256}, {147.924, 161.356, 117.33}, {154.96, 148.067, 116.866}, {
      155.619, 145.744, 116.785}, {153.728, 141.111, 116.623}, {148.984, 
      149.656, 116.921}, {137.876, 147.622, 116.851}, {136.846, 148.044, 
      116.865}, {140.26, 152.478, 117.02}, {146.594, 161.811, 116.225}, {
      156.371, 154.333, 115.964}, {153.531, 143.778, 115.596}, {148.61, 
      150.311, 115.824}, {154.847, 155.289, 115.997}, {153.619, 156.967, 
      116.056}, {141.478, 169.5, 116.494}, {140.806, 170.6, 115.426}, {
      145.266, 162.056, 115.128}, {152.182, 159.222, 115.029}, {155.511, 
      161.644, 115.113}, {154.289, 146.144, 114.572}, {152.201, 143.289, 
      114.473}, {149.083, 140.744, 114.384}, {152.396, 144.067, 113.379}, {
      146.158, 139.422, 113.217}, {146.536, 136.911, 112.024}, {143.98, 
      138.922, 112.094}, {140.704, 167.344, 111.966}, {143.842, 165.7, 
      110.802}, {146.516, 153.767, 110.386}, {138.651, 149.156, 109.104}, {
      141.842, 165.322, 109.669}, {145.002, 158.189, 108.313}, {141.57, 
      167.289, 107.511}, {126.134, 151.444, 106.958}, {137.189, 172.178, 
      106.576}, {148.578, 177.289, 96.7278}, {134.834, 169.133, 94.2167}, {
      133.878, 168.267, 94.1867}, {136.732, 167.533, 94.1611}, {134.174, 
      170.222, 93.1489}, {144.576, 177.689, 91.1833}, {127.724, 170.078, 
      90.9167}, {186, 201.378, 158.801}, {184.176, 203.378, 155.524}, {
      185.041, 203.5, 152.198}, {186.264, 204.756, 146.666}, {179.909, 211.5, 
      146.901}, {177.536, 211.078, 146.887}, {184.174, 203.811, 143.301}, {
      177.353, 213.244, 142.51}, {175.723, 215.322, 140.356}, {175.45, 
      218.933, 139.377}, {176.303, 217.578, 139.329}, {176.11, 216.711, 
      139.299}, {178.311, 200.578, 138.736}, {182.486, 204.956, 137.768}, {
      176.608, 201.478, 137.646}, {176.323, 201.267, 134.307}, {174.996, 
      200.622, 134.285}, {181.342, 199.344, 128.666}, {176.428, 189.211, 
      128.313}, {170.239, 195.322, 128.527}, {178.508, 197.589, 127.5}, {
      169.313, 194.022, 126.255}, {174.447, 184, 125.905}, {175.587, 181.489, 
      125.817}, {176.614, 195.333, 125.194}, {169.509, 192.956, 123.991}, {
      172.243, 192.433, 123.972}, {175.199, 192.578, 122.872}, {177.181, 
      195.111, 122.96}, {177.658, 196.789, 123.019}, {
      178.509, 197, 123.026}, {178.508, 197.844, 123.056}, {175.75, 193.667, 
      121.789}, {169.033, 191.967, 121.73}, {168.553, 193.278, 120.67}, {
      167.894, 194.322, 120.707}, {169.697, 185.9, 120.413}, {168.557, 
      190.578, 119.455}, {174.242, 194.1, 118.472}, {167.709, 187.978, 
      118.258}, {165.806, 193.556, 118.453}, {165.044, 192.5, 118.417}, {
      179.281, 175.989, 116.719}, {180.29, 206.2, 116.668}, {176.689, 207.689,
       116.72}, {175.639, 210.622, 116.822}, {176.119, 209.478, 116.783}, {
      181.9, 208.422, 116.746}, {181.703, 210.011, 116.801}, {175.643, 
      207.833, 115.604}, {175.573, 192.211, 115.059}, {163.717, 190.978, 
      113.911}, {175.646, 206.7, 114.459}, {177.379, 192.389, 112.839}, {
      179.171, 192.6, 112.847}, {165.618, 187.733, 112.677}, {164.867, 190.7, 
      112.78}, {163.546, 184.611, 111.462}, {162.769, 184.822, 111.469}, {
      159.556, 187.178, 110.431}, {163.634, 185.833, 110.383}, {162.956, 
      191.656, 109.481}, {174.142, 202.322, 109.853}, {177.079, 194.456, 
      108.458}, {159.948, 183.778, 108.086}, {174.347, 181.144, 107.993}, {
      162.864, 192.956, 108.407}, {176.07, 177.222, 108.978}, {173.861, 
      200.722, 107.571}, {175.198, 193.956, 107.334}, {156.888, 195.356, 
      106.263}, {156.606, 193.6, 105.097}, {159.641, 190.544, 104.989}, {
      159.164, 189.6, 104.957}, {173.191, 198.467, 105.267}, {172.911, 
      195.022, 104.026}, {156.53, 182.333, 103.583}, {159.557, 186.822, 
      102.633}, {178.513, 193.356, 112.872}, {175.08, 205.3, 115.516}, {
      182.57, 210.478, 115.696}, {178.404, 196.211, 127.452}, {178.226, 
      184.511, 127.043}, {186.493, 176.9, 121.204}, {185.448, 176.5, 
      117.858}, {152.954, 163.156, 117.393}, {149.164, 161.233, 117.326}, {
      176.439, 180.767, 110.207}, {127.303, 100.433, 108.116}, {124.406, 97.6,
       108.116}, {122.33, 96.0778, 108.116}, {125.107, 94.4222, 104.503}, {
      127.431, 95.4, 104.503}, {129.044, 98.7667, 104.503}, {128.79, 90.8333, 
      103.312}, {121.928, 87.6778, 106.911}, {118.988, 84.1778, 106.911}, {
      115.278, 147.989, 102.108}, {115.267, 142.167, 99.7011}, {112.9, 
      140.333, 102.108}, {137.209, 145.422, 99.7011}, {125.692, 137.844, 
      94.8978}, {127.618, 135.078, 93.7078}, {130.207, 145.011, 86.4967}, {
      132.086, 149.922, 86.4967}, {130.017, 138.9, 85.2922}, {136.299, 
      143.833, 90.0956}, {132.901, 147.611, 90.0956}, {135.156, 149.511, 
      91.3}, {113.322, 125.833, 92.5044}, {109.911, 138.544, 93.7078}, {
      112.033, 138.356, 108.116}, {114.822, 142.4, 105.707}, {144.964, 
      138.122, 105.707}, {147.004, 157.978, 88.9044}, {
      144.502, 153, 90.0956}, {149.207, 159.022, 90.0956}, {157.892, 161.689, 
      91.3}, {155.082, 157.833, 91.3}, {150.553, 154.589, 90.0956}, {156.634, 
      155.689, 87.7011}, {167.091, 154.9, 97.3056}, {152.599, 151.422, 
      92.5044}, {160.35, 137.367, 68.4911}, {165.298, 138.389, 70.8845}, {
      160.031, 143.244, 69.6956}, {163.008, 145.2, 69.6956}, {131.416, 
      155.289, 75.6878}, {127.292, 154.356, 76.8922}, {126.724, 157.144, 
      79.3}, {128.789, 158.667, 79.3}, {131.471, 157.967, 79.3}, {160.201, 
      152.089, 78.0956}, {158.269, 152.589, 79.3}, {156.794, 152.656, 79.3}, {
      136.679, 153.644, 75.6878}, {153.004, 155.2, 60.09}, {155.002, 151.544, 
      61.2789}, {158.671, 157.578, 58.8856}, {168.137, 156.133, 60.09}, {
      169.501, 154.933, 60.09}, {170.163, 153.378, 60.09}, {163.232, 163.022, 
      57.6811}, {152.484, 155.133, 82.8989}, {165.614, 153.611, 74.4978}, {
      170.36, 152.144, 70.8845}, {171.304, 149.756, 70.8845}, {168.564, 
      168.044, 86.4967}, {171.51, 157, 82.8989}, {165.496, 164.744, 
      78.0956}, {167.312, 165.567, 72.0889}, {163.388, 162.278, 72.0889}, {
      164.25, 156.178, 62.4833}, {165.552, 152.089, 64.8922}, {171.163, 
      169.344, 57.6811}, {156.642, 155.6, 97.3056}, {171.576, 158.811, 
      91.3}, {172.7, 161.389, 90.0956}, {127.824, 149.544, 81.6945}, {128.036,
       151.844, 81.6945}, {184.943, 232.189, 84.1033}, {186.406, 234.667, 
      80.49}, {186.528, 230.878, 74.4978}, {151.81, 217.856, 46.8722}, {
      150.406, 215.733, 45.6822}, {148.934, 211.133, 45.6822}, {178.509, 
      205.167, 61.2789}, {175.278, 202.511, 62.4833}, {182.699, 205.067, 
      69.6956}, {148.271, 207.922, 44.4778}, {189.127, 189.167, 78.0956}, {
      183.004, 183.589, 67.2867}, {183.298, 178.011, 66.0822}, {176.939, 
      177.533, 64.8922}, {178.53, 172.533, 64.8922}, {181.189, 175.722, 
      64.8922}, {177.71, 175.911, 62.4833}, {185.489, 201.967, 72.0889}, {
      182.872, 203.089, 70.8845}, {180.708, 165.8, 88.9044}, {180.989, 
      168.589, 88.9044}, {171.661, 166.056, 87.7011}, {176.7, 169.633, 
      84.1033}, {177.46, 164.556, 81.6945}, {173.854, 176.8, 78.0956}, {
      172.358, 172.489, 80.49}, {172.231, 169.133, 79.3}, {168.282, 168.7, 
      72.0889}, {184.571, 169.444, 67.2867}, {179.666, 169.322, 64.8922}, {
      175.319, 165.022, 63.6878}, {173.45, 166.011, 63.6878}, {176.601, 
      170.756, 63.6878}, {170.736, 156.244, 92.5044}, {178.564, 157.911, 
      75.6878}, {175.694, 149.944, 74.4978}, {177.236, 155.122, 74.4978}, {
      110.633, 239.189, 249.722}, {115.367, 239.267, 246.222}, {111.989, 
      237.744, 239.189}, {117.69, 237.711, 240.1}, {120.311, 241.644, 
      241.056}, {119.239, 241.444, 241.189}, {120.122, 235.911, 247.444}, {
      118.22, 233.389, 247.8}, {120.927, 230.578, 249.2}, {120.173, 227.933, 
      246.456}, {117.903, 224.933, 237.911}, {116.056, 226.7, 233.498}, {
      112.933, 229.467, 233.652}, {120.683, 237.544, 232.322}, {122.529, 
      237.656, 232.12}, {110.633, 228.8, 232.433}, {110.144, 229.878, 
      232.416}, {108.778, 229.789, 232.566}, {121.144, 229.078, 241.789}, {
      109.178, 223.656, 243.389}, {107.389, 218.767, 243.889}, {109.878, 
      220.856, 240.5}, {105.967, 214.089, 233.873}, {102.078, 217.9, 
      232.536}, {102.856, 218.656, 232.408}, {107.022, 214.967, 230.714}, {
      108.833, 223.378, 229.989}, {107.911, 227.067, 229.838}, {108.5, 
      227.722, 229.733}, {109.522, 224.244, 225.369}, {111.2, 225.444, 
      223.61}, {113.322, 225.8, 223.364}, {106.678, 232.767, 241.567}, {
      104.578, 233.011, 240.289}, {104.811, 230.356, 235.939}, {107.333, 
      221.289, 233.271}, {99.2222, 225.667, 233.833}, {98.2222, 226.278, 
      230.908}, {98.7556, 228.078, 227.747}, {99.6, 229.144, 224.598}, {
      100.456, 230.633, 224.414}, {117.022, 224.911, 223.046}, {
      101, 232.333, 221.254}, {101.189, 237.444, 214.929}, {100.378, 241.756, 
      213.236}, {101.889, 241.933, 211.562}, {102.667, 243.678, 209.882}, {
      104.933, 235.222, 205.7}, {101.233, 228.656, 206.506}, {96.6111, 
      224.233, 204.283}, {96.8778, 225.989, 204.143}, {105.478, 239.133, 
      200.898}, {116.444, 247.056, 199.241}, {115.578, 242.989, 193.607}, {
      117.211, 245.122, 193.3}, {115.444, 237.633, 193.961}, {107.444, 
      238.989, 188.736}, {106.689, 237.044, 188.939}, {116.422, 253.244, 
      192.85}, {116.478, 238.8, 183.3}, {113.8, 239.322, 189.531}, {103.622, 
      231.167, 194.127}, {114.722, 254.456, 194.456}, {98.7111, 253.544, 
      196.186}, {111.122, 252.244, 196.464}, {110.756, 257.156, 196.191}, {
      109.211, 256.167, 200.897}, {106.3, 251.922, 202.977}, {108.222, 
      254.233, 202.628}, {119.704, 243.789, 202.097}, {103.678, 246.244, 
      206.604}, {102.611, 246.956, 206.672}, {102.244, 245.933, 206.776}, {
      115.6, 255.722, 204.747}, {116.656, 256.633, 204.579}, {82.5111, 221.2, 
      211.943}, {99.5333, 237.7, 215.071}, {80.1111, 221.822, 218.139}, {
      78.1333, 222.933, 219.764}, {76.4889, 223.7, 222.882}, {73.2111, 
      197.822, 224.9}, {68.3667, 196.433, 222.508}, {66.7333, 194.589, 
      222.798}, {65.4445, 192.622, 221.569}, {63.9333, 191.5, 220.296}, {
      64.1222, 191.467, 217.287}, {62.3444, 191.122, 214.503}, {64.0556, 
      192.667, 211.232}, {63.4445, 194.6, 203.687}, {61.3778, 194.178, 
      200.941}, {58.6667, 195.678, 196.651}, {56.5444, 196.111, 196.832}, {
      54.8111, 196.922, 195.474}, {53.1111, 196.7, 194.166}, {64.8556, 
      193.578, 209.587}, {70.1667, 197.222, 223.757}, {75.4667, 196.444, 
      224.75}, {77.2778, 196.4, 226.066}, {78.9445, 196.4, 225.891}, {82.4667,
       195.344, 236.049}, {85.3444, 193.789, 241.833}, {85.7222, 194.456, 
      249.233}, {87.8889, 198.411, 253.233}, {87.4778, 200.056, 253.178}, {
      89.4, 200.978, 252.911}, {89.7778, 198.989, 254.5}, {88.2, 201.644, 
      254.5}, {98.2889, 205.978, 254.644}, {100.211, 204.911, 256.022}, {
      103.811, 205.378, 255.611}, {102.978, 206.133, 257.133}, {96.5556, 
      207.611, 253.222}, {95.5667, 208.311, 250.289}, {91.9222, 210.278, 
      247.556}, {94.7445, 216.344, 243.889}, {94.6333, 219.311, 243.711}, {
      89.1111, 216.011, 229.542}, {91.9778, 214.544, 227.83}, {87.9111, 
      214.156, 228.283}, {94.0556, 214.622, 226.117}, {90.0778, 215.433, 
      226.487}, {84.2778, 213, 227.251}, {94.1778, 213.333, 226.187}, {
      94.0111, 211.589, 226.317}, {82.4778, 214.1, 221.388}, {80.5778, 
      217.467, 218.368}, {80.4445, 218.767, 218.299}, {84.9, 221.911, 
      208.654}, {88.7556, 223.089, 205.182}, {93.6333, 223.733, 203.138}, {
      99.8333, 227.178, 200.764}, {102.322, 231.144, 200.25}, {91.4667, 
      213.744, 229.438}, {81.4889, 221.767, 213.518}, {98.9333, 254.322, 
      199.104}, {99.4667, 249.422, 199.376}, {114.578, 257.4, 221.211}, {
      105.9, 239.167, 223.298}, {112.667, 253.356, 223.157}, {115.789, 
      259.756, 222.421}, {107.467, 241, 228.999}, {113.822, 238.689, 
      231.469}, {117.809, 237.511, 231.124}, {108.444, 220.233, 236.214}, {
      119.593, 240.233, 247.211}, {100.6, 248.9, 200.779}, {118.919, 243.367, 
      199.214}, {106.333, 240.989, 200.689}, {112.067, 249.489, 224.97}, {
      112.367, 250.5, 224.874}, {110.522, 236.456, 240.933}, {122.216, 
      228.444, 241.711}, {116.956, 226.867, 243.867}, {132.538, 260.978, 
      237.044}, {131.648, 262.078, 237.067}, {131.62, 264.3, 236.928}, {
      126.023, 261.533, 233.198}, {126.81, 264.844, 231.417}, {126.407, 
      265.489, 223.932}, {119.92, 262.078, 221.84}, {122.994, 264.589, 
      221.357}, {130.062, 266.467, 220.492}, {130.566, 264.622, 220.557}, {
      131.471, 263.244, 220.549}, {132.181, 259.922, 220.687}, {131.941, 
      266.633, 218.781}, {130.584, 257.967, 219.488}, {122.484, 264.544, 
      218.42}, {134.543, 255.567, 217.736}, {133.303, 256.644, 216.296}, {
      135.65, 255.811, 216.101}, {135.47, 254.367, 216.212}, {131.062, 
      257.556, 216.473}, {128.716, 258.278, 216.673}, {122.507, 265.911, 
      216.827}, {123.438, 255.511, 212.909}, {124.831, 256.156, 211.234}, {
      128.172, 258.7, 207.729}, {126.837, 263.6, 207.543}, {124.036, 258.122, 
      206.698}, {121.683, 262.967, 205.136}, {128.962, 263.744, 204.319}, {
      119.726, 259.711, 204.061}, {129.721, 263.433, 201.269}, {122.586, 
      257.356, 199.428}, {119.424, 257.411, 198.253}, {120.411, 262.922, 
      194.809}, {115.478, 263.689, 193.774}, {111.244, 259.789, 194.47}, {
      116.633, 257.044, 194.076}, {116.089, 266.789, 190.522}, {117.764, 
      257.756, 190.921}, {119.417, 268.746, 188.544}, {134.816, 263.1, 
      187.298}, {119.784, 274.588, 189.622}, {115.522, 270.571, 188.839}, {
      106.067, 261.867, 191.891}, {109.889, 266.5, 191.193}, {122.383, 
      277.196, 189.184}, {107.556, 263.744, 193.103}, {125.738, 271.288, 
      189.221}, {128.258, 264.378, 189.393}, {123.712, 263.533, 189.924}, {
      125.772, 264.533, 188.16}, {128.343, 267.967, 187.668}, {127.871, 
      275.618, 187.218}, {129.374, 279.428, 186.817}, {131.09, 277.008, 
      185.303}, {129.539, 268.5, 186.006}, {123.973, 269.709, 183.524}, {
      122.688, 256.433, 184.517}, {122.464, 258.367, 184.402}, {123.402, 
      261.511, 184.102}, {124.458, 262.989, 183.898}, {118.746, 256.356, 
      183.433}, {114.256, 251.367, 184.223}, {118.013, 252.033, 183.787}, {
      123.346, 263.222, 181.011}, {123.182, 261.733, 181.122}, {121.141, 
      250.267, 188.063}, {123.237, 250.4, 189.323}, {121.48, 263.133, 
      190.187}, {117.122, 251.778, 192.871}, {125.291, 271.422, 192.253}, {
      113.7, 255.667, 195.977}, {121.218, 244.544, 195.906}, {124.952, 
      242.767, 198.617}, {127.104, 240.189, 198.554}, {122.459, 270.823, 
      197.068}, {110.3, 257.267, 199.224}, {118.542, 259.467, 201.209}, {
      111.533, 254.867, 205.23}, {124.023, 258.522, 203.683}, {134.769, 
      266.689, 206.513}, {136.79, 267.633, 206.24}, {122.757, 264.122, 
      207.94}, {126.568, 264.356, 210.517}, {128.482, 258.944, 210.673}, {
      132.39, 264.5, 209.892}, {137.203, 267.289, 209.21}, {124.108, 267.044, 
      210.603}, {123.446, 267.067, 213.663}, {131.879, 265.489, 221.852}, {
      128.199, 264.633, 229.781}, {130.572, 264.911, 235.497}, {136.992, 
      273.134, 237.289}, {135.833, 272.667, 237.444}, {136.399, 273.959, 
      237.3}, {137.374, 273.22, 229.756}, {139.422, 271.752, 229.633}, {
      141.666, 271.204, 229.432}, {146.006, 262.356, 228.051}, {141.449, 
      279.201, 225.958}, {138.671, 277.343, 226.368}, {137.809, 276.041, 
      226.54}, {135.553, 278.07, 226.65}, {137.361, 272.912, 226.787}, {
      140.132, 272.146, 225.056}, {134.083, 277.731, 223.833}, {137.678, 
      276.732, 223.519}, {135.043, 280.4, 222.06}, {136.381, 282.168, 
      221.807}, {137.669, 283.07, 220.127}, {140.862, 271.968, 219.006}, {
      144.608, 274.579, 218.446}, {163.558, 291.108, 233.336}, {164.343, 
      290.088, 233.318}, {167.566, 288.542, 233.077}, {165.438, 291.653, 
      231.613}, {153.008, 289.682, 230.057}, {153.546, 281.079, 229.058}, {
      152.013, 290.388, 227.11}, {155.471, 285.412, 227.078}, {156.32, 
      286.986, 226.887}, {153.236, 280.854, 226.114}, {153.889, 283.162, 
      225.882}, {154.916, 286.316, 225.574}, {154.872, 288.807, 225.421}, {
      153.371, 283.51, 222.923}, {144.487, 291.079, 221.876}, {151.204, 
      284.638, 220.089}, {149.57, 294.77, 218.114}, {143.984, 290.678, 
      218.962}, {150.419, 284.328, 217.2}, {141.988, 291.207, 217.65}, {
      148.42, 295.661, 216.674}, {143.452, 292.663, 215.9}, {144.031, 293.509,
       215.787}, {145.279, 293.888, 215.63}, {146.03, 281.151, 216.374}, {
      143.491, 282.421, 216.562}, {139.76, 288.938, 215.037}, {159.26, 288.96,
       212.981}, {145.998, 274.451, 213.811}, {140.916, 285.061, 201.691}, {
      153.78, 287.874, 197.166}, {144.956, 288.316, 193.588}, {140.794, 
      286.72, 194.127}, {148.459, 287.41, 193.277}, {149.701, 280.121, 
      193.608}, {150.121, 285.204, 193.24}, {136.197, 284.448, 193.251}, {
      143.858, 278.396, 192.846}, {140.651, 279.031, 193.143}, {148.403, 
      289.766, 190.141}, {155.42, 290.436, 187.857}, {140.57, 278.692, 
      188.678}, {149.92, 291.033, 186.909}, {154.556, 293.267, 186.279}, {
      136.797, 287.973, 186.981}, {133.114, 288.418, 187.342}, {134.611, 
      284.649, 187.423}, {135.929, 279.388, 187.619}, {148.941, 290.337, 
      184.064}, {154.052, 292.492, 183.388}, {134.518, 285.041, 182.929}, {
      148.348, 288.817, 181.232}, {135.314, 276.638, 183.378}, {129.294, 
      279.358, 182.336}, {141.537, 285.89, 180.631}, {134.773, 285.932, 
      179.852}, {140.327, 285.13, 179.319}, {145.438, 287.837, 178.608}, {
      129.299, 275.047, 184.111}, {134.052, 275.907, 183.558}, {137.811, 
      277.679, 183.049}, {133.189, 287.549, 184.397}, {124.07, 263.767, 
      186.884}, {137.156, 278.269, 186.072}, {153.486, 293.631, 186.354}, {
      133.327, 283.727, 189.12}, {144.503, 287.428, 189.198}, {137.107, 
      279.858, 194.951}, {145.501, 282.971, 193.87}, {140.281, 285.912, 
      195.721}, {136.692, 282.114, 197.844}, {152.858, 283.243, 197.573}, {
      139.503, 281.642, 202.071}, {151.702, 283.801, 205.13}, {149.678, 
      285.613, 203.741}, {148.519, 283.862, 203.973}, {139.343, 285.758, 
      198.82}, {152.192, 284.949, 207.998}, {145.673, 275.894, 210.763}, {
      154.517, 288.773, 208.998}, {153.461, 289.081, 212.082}, {153.684, 
      287.888, 212.149}, {140.522, 287.39, 216.544}, {142.007, 284.159, 
      216.608}, {148.196, 281.878, 222.083}, {143.15, 289.971, 222.088}, {
      151.431, 279.393, 221.902}, {138.973, 279.266, 190.312}, {146.974, 
      289.241, 193.317}, {126.636, 258.267, 203.424}, {143.926, 274.276, 
      215.544}, {143.36, 274.577, 218.578}, {138.977, 276.648, 221.883}, {
      139.436, 271.199, 222.198}, {145.216, 274.994, 221.347}, {142.094, 
      278.439, 224.434}, {161.537, 309.394, 199.462}, {162.803, 306.932, 
      200.976}, {163.694, 305.733, 200.971}, {157.561, 289.112, 211.662}, {
      153.354, 284.97, 215.361}, {148.464, 281.28, 219.102}, {149.48, 294.997,
       221.101}, {140.521, 271.62, 232.519}, {137.03, 270.837, 232.937}, {
      137.001, 273.154, 232.792}, {115.311, 240.1, 232.711}, {106.7, 230.444, 
      234.247}, {164.283, 290.971, 236.26}, {164.111, 303.388, 198.086}, {
      166.479, 313.791, 194.169}, {168.5, 313.312, 190.993}, {169.749, 
      312.629, 187.914}, {162.29, 329.454, 171.154}, {160.817, 323.159, 
      171.724}, {163.948, 332.12, 169.321}, {163.638, 333.226, 169.284}, {
      164.1, 335.446, 169.096}, {164.768, 336.364, 168.967}, {164.07, 337.562,
       168.948}, {163.848, 339.966, 168.819}, {163.819, 341.726, 168.71}, {
      163.561, 343.497, 170.128}, {164.823, 343.876, 169.971}, {165.107, 
      344.604, 169.894}, {166.532, 346.652, 169.601}, {167.316, 349.963, 
      167.819}, {166.679, 353.383, 167.669}, {162.126, 324.608, 168.502}, {
      164.264, 324.996, 168.253}, {165.127, 325.913, 168.103}, {199.891, 
      347.18, 163.078}, {168.352, 287.627, 233.052}, {167.359, 305.56, 
      193.11}, {215.882, 381.142, 123.306}, {206.721, 378.062, 131.953}, {
      203.464, 375.567, 135.446}, {205.32, 374.659, 135.308}, {171.359, 
      365.222, 158.922}, {202.106, 347.373, 162.832}, {204.258, 346.179, 
      162.681}, {205.148, 344.801, 162.674}, {206.269, 344.741, 164.063}, {
      214.097, 377.352, 123.734}, {214.276, 379.006, 123.61}, {214.676, 
      376.333, 123.738}, {213.848, 380.948, 123.532}, {214.427, 382.063, 
      123.4}, {207.542, 379.588, 136.25}, {205.08, 383.737, 136.245}, {
      207.464, 371.639, 136.777}, {205.164, 376.622, 136.688}, {207.961, 
      366.601, 146.02}, {207.307, 364.294, 146.236}, {204.631, 361.318, 
      146.708}, {212.05, 324.349, 191.69}, {210.657, 325.981, 188.741}, {
      214.364, 325.929, 183.876}, {214.389, 327.486, 182.27}, {214.204, 
      329.76, 180.642}, {210.814, 332.596, 179.33}, {210.516, 331.3, 
      179.442}, {208.331, 330.409, 182.722}, {213.014, 324.922, 191.552}, {
      213.133, 324.087, 191.592}, {208.256, 328.187, 182.871}, {212.608, 
      327.988, 179.432}, {215.014, 328.927, 179.121}, {215.929, 329.461, 
      177.488}, {213.8, 331.288, 176.107}, {213.787, 332.75, 176.017}, {
      214.559, 334.147, 175.846}, {212.792, 335.428, 175.95}, {210.479, 
      327.051, 172.23}, {210.361, 328.154, 172.173}, {211.12, 329.461, 
      172.011}, {214.608, 334.44, 169.838}, {214.758, 335.599, 166.757}, {
      204.306, 339.193, 164.622}, {204.319, 337.984, 164.698}, {208.412, 
      342.32, 168.486}, {209.897, 341.132, 168.406}, {211.859, 336.816, 
      169.961}, {214.363, 318.546, 191.831}, {211.336, 320.208, 192.043}, {
      210.46, 320.201, 192.137}, {210.369, 319.171, 192.211}, {210.732, 
      317.862, 190.753}, {213.817, 321.931, 188.666}, {211.856, 330.032, 
      173.4}, {160.938, 326.767, 171.483}, {162.569, 313.389, 187.119}, {
      170.366, 311.408, 186.438}, {157.987, 312.373, 189.17}, {162.332, 
      311.423, 197.747}, {162.601, 313.45, 197.59}, {105.622, 132.078, 
      236.637}, {72.1556, 137.078, 235.184}, {66.9, 139.744, 231.799}, {
      109.656, 139.833, 220.087}, {110.967, 140.4, 218.877}, {112.311, 142.1, 
      216.488}, {61.0667, 140.033, 224.87}, {61.7, 140.289, 224.856}, {
      65.4667, 150.411, 213.044}, {81.4778, 174.878, 203.367}, {80.9, 178.233,
       203.401}, {82.8556, 178.089, 203.352}, {78.6333, 181.367, 204.66}, {
      79.3222, 182.356, 207.003}, {74.6445, 186.911, 209.522}, {81.7222, 
      182.011, 218.734}, {90.1333, 184.789, 218.534}, {92.0778, 171.333, 
      221.933}, {89.9445, 170.533, 221.978}, {88.6556, 170.822, 222.022}, {
      86.3, 170.611, 223.251}, {84.1333, 171.422, 224.5}, {82.3778, 173.089, 
      225.729}, {82.4222, 174.9, 224.562}, {81.9778, 176.811, 225.77}, {
      81.6111, 178.444, 224.609}, {82.0667, 180.767, 222.249}, {93.6778, 
      187.322, 221.998}, {92.8222, 188.3, 222.024}, {97.0333, 188.433, 
      223.104}, {99.1556, 189.322, 224.237}, {99.6, 191.167, 225.418}, {
      100.911, 191.722, 227.732}, {82.7222, 196.389, 210.559}, {82.7445, 
      197.5, 210.569}, {115.922, 243.156, 181.72}, {122.228, 245.489, 
      181.574}, {112.422, 229.367, 181.727}, {113.322, 223.144, 182.833}, {
      111.2, 228.967, 182.927}, {121.998, 232.944, 182.683}, {126.477, 
      250.078, 182.677}, {131.931, 250.622, 183.718}, {117.751, 245.156, 
      184.047}, {121.127, 244.211, 183.962}, {131.544, 254.811, 183.758}, {
      115.967, 248.367, 184.117}, {124.031, 232.889, 184.987}, {126.032, 
      248.789, 185.034}, {116.1, 250.589, 185.304}, {123.699, 246.089, 
      186.262}, {127.414, 248.922, 186.181}, {132.478, 250.322, 186.062}, {
      122.186, 243.733, 186.279}, {124.968, 234.978, 187.33}, {109.711, 
      227.578, 187.668}, {111.4, 230.856, 188.832}, {113.033, 231.778, 
      188.791}, {121.964, 242, 188.639}, {123.613, 240.044, 189.757}, {
      132.579, 251.744, 189.602}, {121.173, 239.689, 190.996}, {120.297, 
      243.233, 191.049}, {134.262, 253.833, 190.757}, {109.911, 213.622, 
      192.296}, {127.229, 234.467, 191.986}, {125.524, 238.178, 192.049}, {
      110.333, 227.844, 194.73}, {121.973, 232.933, 194.462}, {120.618, 
      236.589, 194.528}, {134.679, 254.389, 194.29}, {129.373, 250.389, 
      194.394}, {119.479, 249.989, 194.647}, {108.789, 200.689, 194.582}, {
      109.5, 203.244, 194.586}, {114.956, 227.289, 194.607}, {123.613, 
      232.967, 195.608}, {123.827, 251.833, 195.727}, {125.681, 251.789, 
      195.687}, {126.893, 251.489, 195.65}, {127.612, 250.856, 195.627}, {
      125.836, 237.544, 195.58}, {113.444, 228.589, 195.836}, {113.333, 
      224.389, 196.984}, {108.9, 204.944, 196.973}, {126.452, 236.222, 
      196.729}, {121.374, 231.367, 198.012}, {117.511, 228.989, 198.096}, {
      120.463, 234.133, 198.057}, {128.369, 232.133, 197.832}, {
      125.406, 234, 197.924}, {104.156, 213.633, 198.337}, {107.989, 224.933, 
      199.483}, {130.739, 252.833, 199.093}, {131.263, 254.622, 199.09}, {
      105.244, 208.889, 200.623}, {107.967, 207.167, 200.544}, {98.2333, 
      204.433, 200.779}, {96.4667, 201.567, 200.811}, {94.9667, 199.789, 
      200.826}, {114.144, 224.856, 200.516}, {118.727, 232.8, 201.622}, {
      124.346, 237.011, 201.51}, {128.849, 238.267, 201.398}, {128.919, 
      251.556, 201.493}, {101.1, 209.056, 201.911}, {102.222, 210.822, 
      201.898}, {106.589, 220.567, 203.028}, {108.833, 219.233, 202.959}, {
      103.211, 208.733, 203.033}, {107.722, 203.378, 204.058}, {109.156, 
      200.222, 207.548}, {106.3, 208.933, 208.854}, {105.544, 208.378, 
      208.87}, {111.411, 212.978, 213.47}, {112.656, 214.311, 214.618}, {
      116, 211.222, 214.512}, {114.211, 211.022, 213.383}, {
      118.444, 212, 214.462}, {120.598, 213.722, 216.767}, {119.567, 217.933, 
      219.187}, {115.489, 217.522, 220.468}, {111.622, 218.9, 220.577}, {
      108.122, 214.811, 219.459}, {106.611, 213.478, 219.489}, {104.2, 
      210.344, 221.887}, {105.267, 207.767, 219.489}, {107.433, 220.133, 
      220.694}, {106.178, 211.2, 225.384}, {109.311, 210.689, 225.3}, {
      110.656, 208.867, 224.074}, {112.222, 206.678, 224.013}, {113.378, 
      204.344, 223.97}, {114.333, 204.211, 223.946}, {115.011, 204.811, 
      223.927}, {111.444, 205.089, 221.667}, {113.244, 205.533, 223.983}, {
      114.533, 201.656, 223.924}, {94.7556, 215.244, 219.806}, {95.1889, 
      212.911, 219.773}, {105.644, 226.867, 220.792}, {106.622, 226.644, 
      224.292}, {105.756, 224.933, 225.48}, {120.528, 218.167, 221.526}, {
      122.892, 218.589, 223.822}, {125.557, 218.4, 226.111}, {123.009, 
      217.578, 230.886}, {125.249, 218.633, 230.831}, {125.437, 216.811, 
      230.811}, {124.936, 213.456, 234.339}, {126.857, 221.744, 233.166}, {
      127.972, 220.989, 234.317}, {125.831, 213.144, 237.856}, {128.348, 
      210.733, 238.944}, {110.211, 215.367, 189.939}, {110.267, 218.011, 
      189.946}, {111.733, 227.8, 193.512}, {112.511, 226.767, 193.494}, {
      119.378, 229.567, 196.867}, {127.459, 231.122, 199.026}, {126.998, 
      235.344, 199.073}, {118.893, 242.633, 193.43}, {124.357, 240.433, 
      192.094}, {125.032, 234.578, 193.224}, {110.7, 205.878, 193.388}, {
      127.908, 236.656, 202.593}, {113.867, 226.811, 202.894}, {114.822, 
      225.989, 206.397}, {110.278, 208.6, 206.397}, {110.289, 209.889, 
      206.396}, {110.444, 212.989, 205.242}, {110.356, 215.922, 204.077}, {
      114.589, 213.4, 203.954}, {109.844, 218.144, 204.117}, {118.306, 
      222.556, 213.352}, {112.844, 225.656, 212.338}, {115.244, 226.867, 
      212.28}, {115.078, 230.367, 214.673}, {116.022, 229.022, 216.989}, {
      117.677, 226.922, 216.931}, {117.378, 224.544, 215.75}, {115.022, 
      228.478, 224.093}, {110.856, 230.989, 224.221}, {128.481, 225.278, 
      224.9}, {120.943, 232.344, 226.324}, {121.89, 231.022, 227.464}, {
      122.536, 230.389, 227.449}, {126.634, 229.089, 227.328}, {127.236, 
      227.156, 228.479}, {124.541, 230.089, 228.568}, {124.92, 246.022, 
      227.496}, {114.856, 235.144, 227.676}, {110.478, 232.411, 228.948}, {
      127.033, 225.911, 227.299}, {111.733, 230.033, 223.006}, {115.089, 
      237.344, 220.612}, {118.393, 240.156, 222.9}, {120.85, 234.967, 
      219.271}, {128.426, 236.222, 219.082}, {122.43, 235.822, 216.871}, {
      124.757, 235.011, 214.457}, {126.687, 234.267, 214.396}, {129.343, 
      232.8, 216.673}, {129.349, 229.644, 214.297}, {127.316, 229.111, 
      210.804}, {114.344, 233.489, 211.173}, {128.191, 238.633, 210.854}, {
      122.037, 238.889, 209.836}, {121.531, 237.989, 206.299}, {117.322, 
      234.767, 206.393}, {117.444, 233.378, 206.38}, {119.279, 235.644, 
      206.342}, {132.123, 250.067, 206.116}, {130.569, 249.667, 207.324}, {
      125.332, 248.378, 212.174}, {126.781, 251.189, 212.152}, {124.432, 
      251.6, 212.219}, {123.089, 242.878, 212.191}, {123.459, 244.578, 
      213.38}, {123.55, 245.567, 215.732}, {125.559, 244.811, 219.214}, {
      124.17, 248, 220.459}, {133.276, 248.633, 220.224}, {131.701, 247.111, 
      220.248}, {135.16, 245.833, 220.157}, {136.282, 245.278, 220.116}, {
      138.147, 245.089, 217.711}, {138.897, 245.656, 217.697}, {141.459, 
      247.822, 217.648}, {125.03, 249.922, 222.796}, {129.578, 249.956, 
      225.042}, {125.399, 248.344, 225.133}, {126.303, 249.178, 226.303}, {
      112.689, 229.578, 222.982}, {130.398, 229.744, 218.991}, {93.8889, 
      216.433, 213.943}, {92.2333, 218.033, 214.001}, {135.106, 253.944, 
      224.927}, {130.107, 247.956, 217.937}, {138.041, 243.833, 212.996}, {
      140.809, 241.022, 212.899}, {142.28, 243.967, 212.886}, {141.321, 
      245.289, 212.922}, {143.364, 249.011, 214.063}, {142.321, 250.178, 
      219.998}, {126.683, 244.422, 219.187}, {125.907, 248.989, 219.23}, {
      128.616, 249.867, 219.178}, {126.676, 250.533, 216.863}, {118.943, 
      251.233, 191.14}, {159.221, 313.063, 189.347}, {164.902, 317.016, 
      199.83}, {165.108, 315.683, 203.359}, {164.686, 311.673, 203.338}, {
      160.958, 308.337, 204.596}, {158.682, 308.219, 204.654}, {155.916, 
      307.942, 205.9}, {152.969, 303.873, 208.301}, {147.984, 295.927, 
      210.738}, {151.091, 300.537, 211.87}, {142.811, 258.367, 244.811}, {
      137.599, 263.822, 234.362}, {139.056, 263.9, 230.788}, {153.916, 
      270.461, 230.457}, {156.058, 271.764, 230.404}, {158.184, 273.009, 
      230.353}, {148.399, 267.433, 229.392}, {148.784, 266.656, 228.203}, {
      155.376, 270.624, 228.052}, {160.291, 275.628, 227.962}, {141.093, 
      256.756, 228.326}, {158.604, 269.601, 226.782}, {155.188, 265.989, 
      226.844}, {154.524, 264.9, 225.674}, {156.148, 271.721, 225.684}, {
      157.839, 271.34, 225.637}, {149.599, 265.811, 225.818}, {140.42, 
      265.967, 226.047}, {136.413, 254.989, 226.081}, {
      137.671, 256, 226.051}, {142.962, 256.8, 227.097}, {136.238, 260.667, 
      226.124}, {137.78, 260.878, 226.079}, {137.554, 258.233, 226.077}, {
      150.957, 265.189, 224.59}, {152.65, 264.889, 224.554}, {149.226, 
      263.956, 222.268}, {155.681, 262.933, 222.106}, {151.859, 264.933, 
      221.034}, {140.999, 266.022, 220.137}, {144.952, 264.967, 220.03}, {
      143.889, 264.122, 220.052}, {145.634, 256.267, 219.959}, {136.14, 
      259.544, 219.046}, {148.287, 268.222, 217.614}, {151.714, 266.156, 
      217.512}, {142.756, 267.956, 216.569}, {146.311, 254.144, 216.388}, {
      134.703, 256.6, 215.529}, {137.386, 260.3, 215.48}, {139.824, 257.322, 
      215.391}, {132.981, 255.778, 215.568}, {142.991, 270.711, 214.232}, {
      144.008, 272.336, 213.041}, {135.084, 255.578, 213.152}, {145.31, 
      252.044, 212.866}, {139.018, 254.2, 211.861}, {138.528, 260.389, 
      211.912}, {146.331, 267.656, 210.589}, {142.829, 270.581, 210.698}, {
      128.226, 250.667, 209.753}, {144.354, 273.126, 209.491}, {147.672, 
      269.438, 208.2}, {146.761, 271.882, 208.244}, {138.841, 253.033, 
      208.314}, {127.774, 258.133, 207.463}, {127.819, 256.778, 207.446}, {
      133.927, 254.556, 207.282}, {144.656, 268.588, 205.922}, {141.778, 
      266.878, 205.979}, {137.106, 265.456, 206.094}, {138.812, 265.5, 
      206.046}, {137.608, 256.089, 206.017}, {138.471, 251.178, 205.951}, {
      144.374, 273.593, 205.964}, {137.461, 266.233, 204.908}, {140.697, 
      265.878, 204.827}, {127.892, 256.211, 202.726}, {136.37, 264.489, 
      201.381}, {137.256, 267.189, 201.379}, {134.331, 261.111, 201.416}, {
      145.049, 274.472, 201.231}, {136.71, 261.667, 200.184}, {146.507, 267.4,
       199.968}, {132.291, 259.9, 200.287}, {128.964, 256.967, 200.352}, {
      146.759, 268.111, 198.792}, {142.512, 256.544, 198.812}, {135.234, 
      264.211, 197.873}, {145.547, 274.999, 197.692}, {130.62, 257.989, 
      197.957}, {126.636, 257.4, 198.053}, {129.791, 250.456, 197.928}, {
      129.97, 251.4, 197.922}, {129.76, 249.089, 197.919}, {149.971, 269.231, 
      196.349}, {151.501, 271.94, 196.33}, {152.91, 273.36, 196.312}, {146.29,
       271.736, 196.464}, {155.039, 277.589, 196.281}, {133.117, 263.867, 
      195.577}, {139.058, 257.267, 195.379}, {132.632, 257.1, 195.538}, {
      146.601, 274.823, 195.297}, {126.51, 259.311, 195.717}, {137.08, 
      256.644, 195.419}, {128.244, 260.3, 194.501}, {148.929, 273.667, 
      192.869}, {136.29, 256.844, 191.899}, {141.026, 261.789, 191.814}, {
      134.591, 257.089, 189.598}, {139.864, 260.644, 189.482}, {139.32, 
      258.278, 188.3}, {142.481, 264.8, 187.09}, {137.489, 259.356, 
      187.176}, {139.486, 271.311, 186.023}, {139.519, 259.056, 184.767}, {
      135.774, 258.922, 184.863}, {127.868, 257.833, 185.062}, {117.87, 
      256.978, 184.124}, {116.611, 258.478, 184.178}, {118.118, 259.989, 
      184.137}, {133.42, 258.378, 183.742}, {128.582, 256.8, 183.85}, {
      131.349, 256.556, 182.603}, {117.356, 255.344, 186.489}, {141.657, 
      264.3, 187.1}, {126.026, 259.122, 189.827}, {132.214, 263.2, 194.407}, {
      133.917, 256.222, 194.318}, {125.127, 250.067, 218.086}, {128.462, 
      250.578, 218.006}, {141.671, 266.844, 218.956}, {148.579, 280.502, 
      217.687}, {129.436, 249.922, 208.541}, {146.606, 269.057, 207.047}, {
      150.128, 267.233, 217.562}, {119.513, 236.422, 219.309}, {206.959, 
      339.054, 177.679}, {206.181, 339.67, 177.709}, {202.257, 338.484, 
      177.799}, {203.062, 338.572, 176.603}, {204.641, 343.65, 177.768}, {
      206.324, 335.732, 176.493}, {204.46, 335.63, 174.183}, {204.834, 
      334.591, 174.17}, {212.457, 337.05, 164.549}, {214.196, 338.454, 
      164.521}, {214.407, 340.079, 164.526}, {214.712, 343.416, 165.72}, {
      196.807, 344.162, 162.656}, {198.184, 343.797, 162.614}, {196.639, 
      340.489, 162.634}, {194.166, 341.894, 166.239}, {197.851, 340.329, 
      167.311}, {198.771, 341.85, 168.48}, {199.041, 343.197, 168.478}, {
      198.226, 345.86, 170.874}, {198.217, 349.036, 172.077}, {198.856, 
      351.991, 174.437}, {199.022, 352.841, 174.446}, {214.178, 344.792, 
      166.926}, {211.56, 363.494, 163.584}, {213.928, 367.3, 163.542}, {
      213.269, 366.978, 163.56}, {216.348, 363.904, 162.28}, {216.263, 366.29,
       163.478}, {214.392, 366.686, 163.532}, {213.11, 370.519, 160.051}, {
      213.243, 372.598, 158.888}, {213.536, 374.31, 156.532}, {213.593, 
      377.164, 155.364}, {214.694, 375.437, 152.976}, {214.397, 379.227, 
      153.007}, {214.616, 381.466, 150.66}, {214.862, 375.203, 149.432}, {
      214.743, 376.666, 149.446}, {210.831, 377.222, 157.799}, {203.7, 
      393.613, 158.096}, {203.303, 394.257, 155.749}, {203.194, 393.071, 
      154.572}, {201.347, 389.866, 153.41}, {201.558, 388.827, 154.577}, {
      202.441, 392.15, 153.399}, {201.962, 391.476, 153.411}, {212.652, 
      368.456, 162.411}, {219.575, 364.694, 140.982}, {219.694, 362.894, 
      140.97}, {220.083, 362.104, 140.956}, {220.216, 360.992, 140.941}, {
      177.136, 352.884, 167.939}, {177.72, 353.47, 167.916}, {173.964, 
      352.007, 169.189}, {174.849, 352.328, 169.173}, {173.146, 352.621, 
      170.398}, {173.769, 350.646, 169.183}, {172.269, 353.484, 172.776}, {
      154.356, 338.016, 189.639}, {155.288, 336.787, 190.793}, {156.47, 
      335.63, 190.747}, {157.397, 333.728, 190.713}, {156.858, 334.693, 
      190.731}, {156.111, 337.446, 190.771}, {162.073, 319.547, 199.919}, {
      210.612, 344.748, 115.143}, {206.421, 342.142, 111.696}, {208.513, 
      341.236, 110.456}, {209.352, 342.318, 110.433}, {211.84, 345.113, 
      110.39}, {213.819, 342.509, 106.786}, {110.144, 174.889, 255.633}, {
      92.1667, 163.856, 255.633}, {107.056, 145.856, 255.633}, {103.811, 
      147.044, 253.289}, {105.233, 148.033, 253.289}, {106.233, 173.378, 
      253.289}, {107.822, 173.867, 253.289}, {105.556, 171.567, 253.289}, {
      102.322, 168.889, 253.289}, {104.2, 170.933, 253.289}, {112.411, 
      176.922, 253.289}, {110.233, 174.111, 253.289}, {92.2889, 164.644, 
      252.111}, {91.1, 167.433, 250.944}, {106.411, 175.467, 249.767}, {
      96.7445, 161.156, 248.611}, {91.4445, 169.256, 247.433}, {91.6556, 
      170.711, 245.111}, {123.161, 155.1, 243.933}, {121.873, 157.556, 
      243.933}, {122.196, 157.911, 243.933}, {118.667, 151.522, 243.933}, {
      119.912, 153.278, 243.933}, {124.243, 156.5, 243.933}, {106.067, 
      146.856, 242.767}, {126.483, 156.911, 242.767}, {108.8, 137.822, 
      240.422}, {103.767, 145.489, 238.078}, {103.589, 137.767, 238.078}, {
      111.633, 138.089, 238.078}, {109.133, 134.489, 238.078}, {110.489, 
      138.833, 235.736}, {98.1889, 146.944, 235.736}, {96.4889, 147.244, 
      236.912}, {96.7778, 148.3, 236.912}, {94.7556, 148.222, 236.912}, {
      107.467, 137.544, 239.256}, {105.233, 139.711, 238.078}, {104.489, 
      157.967, 236.912}, {102.156, 157.3, 234.57}, {103.333, 158.533, 
      238.078}, {97.6556, 154.322, 232.228}, {96.6, 154.544, 231.057}, {
      95.3556, 153.044, 231.057}, {90.5333, 152.822, 228.716}, {91.0889, 
      156.111, 228.716}, {92.3333, 151.411, 229.887}, {93.2556, 150.756, 
      233.399}, {120.689, 156.822, 245.111}, {120.498, 154.933, 245.111}, {
      106.433, 148.233, 252.111}, {109.811, 127.656, 234.57}, {109.256, 
      124.789, 231.057}, {111.222, 126.478, 231.057}, {100.578, 156.311, 
      233.399}, {90.4445, 173.856, 233.399}, {91.1556, 174.3, 233.399}, {
      89.3445, 172.878, 234.57}, {89.8222, 175.556, 239.256}, {91.6445, 
      171.144, 239.256}, {114.1, 179.711, 255.633}, {89.8556, 171.611, 
      236.912}, {97.7, 170.133, 231.057}, {96.4556, 172.144, 228.716}, {97.3, 
      173.022, 228.716}, {95.7, 172.467, 224.048}, {106.756, 177.878, 
      220.534}, {106.489, 178.633, 220.534}, {104.989, 177.656, 224.048}, {
      98.7445, 173.689, 215.851}, {97.2445, 174.833, 215.851}, {100.378, 
      178.367, 217.022}, {123.352, 153.9, 243.933}, {121.757, 153.433, 
      245.111}, {108.778, 174.578, 254.456}, {87.9778, 178.333, 236.912}, {
      80.6667, 163.156, 220.534}, {79.8889, 153.444, 225.203}, {79.9556, 
      150.689, 225.203}, {79.1556, 147.678, 224.048}, {80.2222, 143.911, 
      221.706}, {80.5333, 141.611, 219.364}, {78.1444, 152.367, 219.364}, {
      79.4778, 153.433, 220.534}, {80.0333, 148.367, 224.048}, {63.7889, 
      153.389, 225.203}, {73.2778, 127.222, 226.373}, {91.9111, 148.989, 
      220.534}, {92.3333, 151.756, 220.534}, {92.7222, 152.544, 219.364}, {
      91.3556, 151.9, 219.364}, {87.3222, 152.3, 217.022}, {88.3445, 153.356, 
      217.022}, {90.1667, 153.844, 215.851}, {89.3667, 156.9, 213.51}, {
      80.3556, 139.2, 217.022}, {84.3222, 165, 217.022}, {85.3444, 162.711, 
      217.022}, {95.1222, 173.233, 217.022}, {80.2, 139.356, 212.34}, {
      83.1444, 140.056, 207.657}, {83.6778, 138.867, 207.657}, {82.6667, 
      137.556, 207.657}, {84.7, 139.578, 207.657}, {85.2111, 137.967, 
      208.827}, {85.9556, 137.556, 208.827}, {88.7111, 136.967, 208.827}, {
      91.1333, 137.133, 209.998}, {92.3778, 137.767, 209.998}, {95.3, 137.844,
       209.998}, {93.2778, 131.856, 209.998}, {95.4889, 139.311, 209.998}, {
      95.7778, 131.767, 209.998}, {97.9445, 132.011, 206.486}, {100.011, 
      130.256, 204.143}, {96.9111, 134.889, 204.143}, {97.2667, 135.922, 
      204.143}, {97.1556, 137.222, 204.143}, {96.8778, 138.756, 204.143}, {
      95.5445, 140.256, 202.988}, {94.4333, 142.722, 202.988}, {93.1889, 
      144.133, 204.143}, {92.2778, 144.711, 204.143}, {87.1222, 145.422, 
      205.314}, {88.1111, 144.589, 205.314}, {92.9556, 146.456, 204.143}, {
      95.3556, 147.211, 204.143}, {97.4333, 147.633, 204.143}, {98.6222, 
      148.522, 204.143}, {100.378, 148.922, 206.486}, {106.544, 149.622, 
      205.314}, {105.6, 149.411, 205.314}, {102.489, 148.456, 204.143}, {
      93.8111, 150.778, 204.143}, {93.1, 150.156, 205.314}, {91.9, 152.789, 
      199.476}, {89.0556, 153.544, 200.647}, {80.8445, 159.389, 198.306}, {
      81.1444, 157.167, 200.647}, {80.3556, 157.333, 200.647}, {93.8222, 
      153.356, 198.306}, {92.5111, 154.167, 198.306}, {92.2667, 156.733, 
      197.133}, {91, 159.433, 198.306}, {106.033, 159.9, 199.476}, {106.322, 
      158.711, 199.476}, {105.333, 161.867, 198.306}, {105.678, 164.111, 
      197.133}, {96.5556, 153.356, 197.133}, {93.8556, 155.144, 197.133}, {
      89.9445, 159.511, 197.133}, {88.0778, 159.956, 195.963}, {89.7778, 
      171.522, 194.792}, {89.3, 174.078, 193.622}, {86.5111, 155.2, 
      185.426}, {84.0667, 156.667, 186.598}, {89.6778, 154.333, 186.598}, {
      101.822, 169.744, 184.256}, {101.944, 168.444, 184.256}, {102.4, 
      166.667, 184.256}, {104.444, 168.022, 185.426}, {103.522, 166.689, 
      185.426}, {103.944, 165.667, 185.426}, {102.467, 163.756, 184.256}, {
      101.8, 165.011, 184.256}, {102.411, 163.144, 184.256}, {100.667, 
      159.389, 184.256}, {100.056, 157.922, 187.768}, {91.4333, 155.522, 
      185.426}, {95.1889, 156.044, 191.28}, {93.0778, 174.889, 192.451}, {
      90.5333, 176.689, 192.451}, {90.1556, 175.044, 192.451}, {89.1667, 
      176.567, 192.451}, {87.8333, 177.978, 193.622}, {81.4333, 176.244, 
      193.622}, {87.5556, 176.256, 194.792}, {95.7333, 174.533, 197.133}, {
      107, 177.011, 197.133}, {93.9778, 156.367, 193.622}, {104.822, 157.033, 
      198.306}, {105.033, 158.756, 199.476}, {105.589, 158.422, 199.476}, {
      81.9111, 152.911, 204.143}, {104.711, 146.811, 240.422}, {103.022, 
      146.589, 238.078}, {94.1667, 149.322, 235.736}, {98.7889, 177.122, 
      217.022}, {99.7, 176.811, 217.022}, {47.6222, 172.822, 213.51}, {
      49.5333, 171.156, 212.34}, {80.7, 165.144, 211.168}, {97.8667, 172.878, 
      211.168}, {80.1556, 167.267, 208.827}, {95.0889, 168.5, 208.827}, {
      75.5667, 172.711, 207.657}, {80.7556, 169.178, 207.657}, {98.5, 173.767,
       207.657}, {93.4222, 179.444, 206.486}, {84.7111, 174.111, 206.486}, {
      74.8111, 176.989, 206.486}, {73.3445, 177.633, 206.486}, {75.5222, 
      174.767, 206.486}, {81.6778, 170.744, 205.314}, {82.1, 172.656, 
      204.143}, {78.9222, 176.922, 202.988}, {106.233, 176.233, 199.476}, {
      103.433, 175.622, 202.988}, {103.389, 176.911, 202.988}, {105.333, 
      176.878, 202.988}, {96.5445, 174.389, 202.988}, {114.1, 177.067, 
      199.476}, {113.911, 177.922, 199.476}, {112.844, 176.167, 195.963}, {
      111.656, 175.267, 195.963}, {110.756, 176.111, 195.963}, {111.944, 
      176.233, 195.963}, {103.867, 177.1, 195.963}, {113.556, 178.778, 
      195.963}, {112.233, 177.789, 195.963}, {109.767, 176.411, 195.963}, {
      108.378, 177.233, 197.133}, {97.2889, 176.733, 205.314}, {96.5889, 
      178.856, 205.314}, {99.0111, 175.311, 205.314}, {97.7556, 174.078, 
      205.314}, {92.8778, 178.3, 207.657}, {104.967, 175.256, 202.988}, {
      113.867, 179.644, 200.647}, {85.8556, 176.644, 191.28}, {88.5667, 177.4,
       191.28}, {80.8333, 177.433, 199.476}, {78.6333, 175.211, 204.143}, {
      75.9445, 176.333, 205.314}, {69.2778, 176.3, 205.314}, {71.4, 178.422, 
      205.314}, {73.1556, 178.322, 206.486}, {86.9556, 174.522, 206.486}, {
      66.2556, 168.756, 217.022}, {92.2889, 162.067, 254.456}, {92.4445, 
      159.5, 254.456}, {92.7111, 158.567, 254.456}, {79.3556, 148.967, 
      224.048}, {81.1444, 142.989, 218.193}, {80.4, 140.4, 218.193}, {76.1222,
       132.189, 227.546}, {72.7889, 130.556, 227.546}, {72.2445, 129.522, 
      227.546}, {105.389, 157.144, 236.912}, {103.767, 160.178, 238.078}, {
      111.089, 137.2, 239.256}, {110.544, 133.078, 238.078}, {104.833, 
      141.744, 238.078}, {104.567, 143.278, 238.078}, {81.9333, 122.678, 
      224.048}, {77.9445, 121.944, 224.048}, {80.7556, 122.033, 224.048}, {
      95.0111, 118.422, 221.706}, {95.9556, 119.489, 221.706}, {98.2445, 
      117.922, 221.706}, {100.478, 118.867, 221.706}, {99.9889, 119.022, 
      221.706}, {97.7222, 116.556, 221.706}, {99.6445, 114.289, 224.048}, {
      105.344, 114.444, 224.048}, {107.467, 116.656, 226.373}, {106.056, 
      109.744, 226.373}, {108.356, 110.856, 225.203}, {107.389, 107.989, 
      224.048}, {98.4667, 112.789, 226.373}, {100.533, 113.8, 228.716}, {
      100.822, 112.933, 228.716}, {108.189, 111.1, 229.887}, {108.978, 
      111.467, 229.887}, {105.133, 113.767, 232.228}, {106.4, 114.756, 
      233.399}, {107.978, 115.989, 234.57}, {110.122, 116.656, 235.736}, {
      111.556, 117.056, 235.736}, {113.3, 118.033, 238.078}, {114.789, 
      119.711, 238.078}, {115.6, 119.489, 238.078}, {115.589, 120.267, 
      238.078}, {117.011, 120.811, 238.078}, {118.057, 121.033, 238.078}, {
      121.508, 121.211, 239.256}, {121.082, 119.222, 241.589}, {120.834, 
      116.811, 242.767}, {121.039, 117.844, 242.767}, {119.722, 116.022, 
      241.589}, {119.2, 114.7, 240.422}, {119.243, 119, 236.912}, {120.043, 
      118.511, 234.57}, {118.71, 117.267, 235.736}, {119.461, 116.689, 
      235.736}, {119.581, 115.233, 233.399}, {121.259, 115.544, 232.228}, {
      102.589, 112.489, 231.057}, {109.3, 111.411, 224.048}, {105.5, 109.222, 
      220.534}, {106.7, 106.6, 220.534}, {110.833, 131.8, 232.228}, {108.411, 
      129.4, 232.228}, {109.078, 128.389, 231.057}, {108.867, 127.7, 
      231.057}, {83.3111, 113.444, 217.022}, {82.1222, 113.156, 213.51}, {
      81.1889, 114.489, 212.34}, {80.4667, 114.822, 212.34}, {82.5667, 
      117.367, 209.998}, {82.6111, 118.911, 209.998}, {85.0667, 120.278, 
      208.827}, {85.8667, 119.878, 207.657}, {87.1445, 117.767, 205.314}, {
      84.8667, 115.9, 205.314}, {84.7445, 114.344, 200.647}, {85.3444, 
      116.078, 200.647}, {86.1889, 114.622, 200.647}, {87.2333, 114.489, 
      200.647}, {86.7889, 113.456, 200.647}, {90.5889, 112.978, 202.988}, {
      93.1444, 113.656, 202.988}, {94.1445, 115.4, 202.988}, {95.6111, 
      116.733, 201.817}, {97.1445, 117.556, 201.817}, {99.2778, 118.822, 
      201.817}, {83.4445, 114.833, 198.306}, {81.7445, 114.933, 198.306}, {
      80.1333, 115.144, 198.306}, {81.4, 118.522, 198.306}, {84.5333, 116.3, 
      199.476}, {95.6, 108.733, 184.256}, {97.7111, 108.456, 181.929}, {
      99.5556, 108.522, 181.929}, {99.6778, 109.822, 185.426}, {100.722, 
      109.589, 185.426}, {102.122, 108.267, 184.256}, {88.3667, 102.689, 
      193.622}, {90.5889, 103.956, 194.792}, {92.7889, 103, 195.963}, {
      101.756, 98.8889, 208.827}, {109.811, 110.044, 224.048}, {107.856, 
      108.333, 224.048}, {109.467, 126.089, 229.887}, {110.567, 132.911, 
      233.399}, {110.722, 129.811, 233.399}, {82.8556, 118.411, 193.622}, {
      81.4445, 119.567, 195.963}, {79.5556, 115.4, 197.133}, {78.9222, 
      115.533, 197.133}, {74.1111, 159.022, 206.486}, {75.1556, 158.444, 
      205.314}, {81.9445, 151.689, 205.314}, {80.2889, 138.256, 208.827}, {
      89.6889, 169.122, 194.792}, {93.6889, 175.833, 197.133}, {117.033, 
      182.267, 256.8}, {117.817, 182.267, 255.633}, {115.567, 180.022, 
      255.633}, {114.778, 179.244, 255.633}, {118.079, 184.056, 255.633}, {
      119.516, 183.611, 254.456}, {119.839, 184.656, 254.456}, {120.41, 
      184.822, 254.456}, {122.269, 187.467, 253.289}, {120.571, 186.533, 
      253.289}, {121.214, 184.822, 253.289}, {124.361, 190.322, 253.289}, {
      125.65, 190.322, 252.111}, {126.777, 189.1, 250.944}, {127.42, 188.333, 
      250.944}, {127.171, 187.467, 249.767}, {127.977, 187.822, 249.767}, {
      126.849, 186.789, 249.767}, {126.761, 185.411, 249.767}, {125.883, 
      186.711, 248.611}, {127.332, 185.322, 248.611}, {125.957, 184.222, 
      249.767}, {124.434, 184.222, 250.944}, {122.254, 181.556, 250.944}, {
      120.732, 181.044, 250.944}, {103.267, 184.756, 236.912}, {102.956, 
      188.611, 234.57}, {103.589, 188.611, 234.57}, {100.7, 189.389, 
      234.57}, {117.676, 181.3, 229.887}, {117.991, 183.611, 228.716}, {
      117.676, 185.6, 227.546}, {115.822, 185.078, 225.203}, {114.367, 
      184.311, 225.203}, {115.167, 183.022, 224.048}, {113.478, 182.267, 
      224.048}, {111.878, 182.589, 222.876}, {109.211, 181.744, 222.876}, {
      108.411, 182.178, 222.876}, {107.211, 182.778, 220.534}, {106.244, 
      177.444, 222.876}, {104.711, 179.756, 222.876}, {103.344, 181.478, 
      217.022}, {102.7, 178.833, 215.851}, {103.511, 180.367, 215.851}, {
      98.1111, 172.822, 215.851}, {97.4778, 180.978, 202.988}, {112.611, 
      181.556, 197.133}, {108.578, 182, 198.306}, {110.989, 181.478, 
      198.306}, {107.856, 182.267, 198.306}, {122.269, 197.178, 245.111}, {
      124.522, 196.656, 245.111}, {124.683, 198.122, 245.111}, {115.111, 
      204.4, 232.228}, {115.844, 202.689, 229.887}, {115.344, 197.956, 
      229.887}, {116.311, 198.3, 229.887}, {115.756, 200.1, 227.546}, {
      116.478, 199.078, 226.373}, {117.991, 197.867, 222.876}, {118.656, 
      199.078, 221.706}, {117.762, 199.244, 221.706}, {118.492, 200.456, 
      221.706}, {118.819, 197.867, 221.706}, {118.819, 196.667, 221.706}, {
      119.853, 199.578, 220.534}, {120.82, 198.989, 220.534}, {121.639, 
      200.456, 220.534}, {120.424, 201.222, 220.534}, {121.873, 201.389, 
      218.193}, {120.908, 202.333, 215.851}, {123.643, 201.989, 217.022}, {
      123, 203.289, 217.022}, {125.327, 201.3, 214.681}, {126.308, 200.256, 
      213.51}, {95.2222, 191.7, 201.817}, {93.9333, 195.056, 201.817}, {
      100.056, 189.744, 202.988}, {97.8111, 200.722, 204.143}, {99.6556, 
      203.556, 204.143}, {96.3556, 196.778, 208.827}, {94.4222, 192.222, 
      211.168}, {97.3111, 192.833, 211.168}, {90.2333, 187.089, 213.51}, {
      91.3556, 188.111, 213.51}, {93.3778, 195.567, 213.51}, {99.1778, 
      193.522, 213.51}, {103.022, 189.467, 214.681}, {106.722, 190.067, 
      214.681}, {90.2333, 184.256, 217.022}, {85.8, 179.089, 234.57}, {
      87, 178.856, 235.736}, {95.3111, 199.944, 199.476}, {99.6556, 206.722, 
      200.647}, {98.6222, 207.167, 197.133}, {98.7, 208.522, 197.133}, {
      99.8222, 211.889, 197.133}, {101.033, 213.433, 197.133}, {100.478, 
      214.022, 197.133}, {99.9889, 215.744, 194.792}, {100.711, 215.578, 
      194.792}, {104.589, 218.744, 194.792}, {105.856, 218.578, 194.792}, {
      102.644, 218.056, 192.451}, {98.8667, 215.911, 192.451}, {100.544, 
      215.478, 190.109}, {98.5333, 213.844, 186.598}, {98.5333, 212.833, 
      186.598}, {95.8111, 212.056, 183.084}, {102.333, 215.056, 197.133}, {
      104.411, 213.756, 199.476}, {108.922, 213, 202.988}, {106.5, 216.244, 
      206.486}, {107.478, 217.022, 208.827}, {106.756, 216.589, 213.51}, {
      109.8, 215.656, 218.193}, {109.344, 236, 185.426}, {110.233, 236.167, 
      186.598}, {108.133, 235.489, 186.598}, {108.611, 235.9, 186.598}, {
      107.556, 234.444, 190.109}, {107.811, 232.556, 192.451}, {106.844, 
      230.933, 193.622}, {107.089, 230.433, 194.792}, {107.722, 229.744, 
      195.963}, {108.289, 229.3, 195.963}, {110.222, 226.889, 198.306}, {
      115.856, 227.156, 198.306}, {120.6, 227.656, 198.306}, {121.171, 
      228.333, 199.476}, {122.298, 228.944, 199.476}, {123.908, 229.889, 
      199.476}, {123.82, 231.778, 201.817}, {123.352, 230.222, 205.314}, {
      121.976, 230.578, 206.486}, {123.498, 224.733, 205.314}, {119.08, 
      224.233, 205.314}, {121.406, 224.478, 205.314}, {117.144, 223.544, 
      205.314}, {120.673, 225, 206.486}, {119.957, 224.322, 206.486}, {
      116.411, 223.711, 206.486}, {118.503, 226.378, 207.657}, {127.288, 
      224.033, 207.657}, {120.117, 227.833, 208.827}, {119.796, 223.544, 
      208.827}, {120.6, 222.856, 209.998}, {120.834, 224.556, 211.168}, {
      121.728, 230.656, 213.51}, {121.171, 229.378, 214.681}, {120.834, 
      227.222, 217.022}, {120.528, 226.467, 217.022}, {119.796, 225.256, 
      218.193}, {119.396, 224.656, 218.193}, {119.309, 222.511, 218.193}, {
      120.367, 221.222, 218.193}, {122.122, 224.322, 218.193}, {123.659, 
      231.333, 218.193}, {124.302, 230.056, 218.193}, {124.054, 229.022, 
      219.364}, {125.034, 229.633, 219.364}, {123.263, 234, 219.364}, {
      125.357, 235.044, 219.364}, {122.459, 236.678, 218.193}, {127.2, 
      236.578, 218.193}, {122.371, 237.522, 217.022}, {121.902, 239.156, 
      214.681}, {121.171, 240.111, 214.681}, {124.624, 233.756, 217.022}, {
      126.073, 234.767, 217.022}, {123.659, 223.189, 220.534}, {121.478, 
      219.678, 221.706}, {121.478, 218.9, 222.876}, {119.796, 215.133, 
      225.203}, {120.512, 214.778, 226.373}, {115.756, 214.456, 226.373}, {
      119.549, 212.544, 227.546}, {127.449, 220.356, 227.546}, {123.908, 
      232.122, 225.203}, {126.571, 234, 225.203}, {125.444, 231.944, 
      225.203}, {118.83, 216.411, 232.228}, {122.21, 214.078, 235.736}, {
      123.089, 213.056, 234.57}, {123.966, 211.433, 233.399}, {124.537, 
      210.833, 233.399}, {126.952, 210.567, 233.399}, {125.824, 210.578, 
      232.228}, {126.557, 219.589, 232.228}, {117.937, 203.189, 231.057}, {
      125.986, 220.611, 225.203}, {124.216, 218.8, 225.203}, {121.961, 
      217.611, 224.048}, {120.834, 215.978, 225.203}, {123.191, 234.6, 
      221.706}, {111.744, 222.167, 208.827}, {114.233, 216.244, 208.827}, {
      112.067, 216.667, 208.827}, {112.878, 215.389, 209.998}, {113.678, 
      216.178, 209.998}, {114.322, 218.222, 207.657}, {109.722, 216.589, 
      207.657}, {108.922, 216.422, 207.657}, {109.1, 218.044, 206.486}, {
      109.722, 217.967, 206.486}, {110.778, 219.078, 206.486}, {111.511, 
      219.6, 206.486}, {112.478, 220.622, 206.486}, {113.033, 221.056, 
      206.486}, {113.844, 220.122, 206.486}, {113.844, 221.733, 206.486}, {
      109.656, 219.856, 205.314}, {110.367, 218.411, 204.143}, {109.1, 
      220.622, 200.647}, {108.2, 220.022, 200.647}, {110.056, 215.556, 
      200.647}, {113.756, 214.867, 200.647}, {115.756, 214.267, 200.647}, {
      114.711, 211.778, 198.306}, {107.4, 219.1, 198.306}, {106.678, 220.122, 
      197.133}, {106.589, 223.456, 197.133}, {104.744, 224.411, 195.963}, {
      102.489, 224.667, 195.963}, {103.467, 223.978, 195.963}, {101.444, 
      223.978, 195.963}, {106.989, 221.056, 197.133}, {106.189, 220.889, 
      197.133}, {108.933, 222, 199.476}, {109.333, 223.278, 199.476}, {
      109.811, 225.522, 198.306}, {109.333, 226.2, 198.306}, {112.156, 227.4, 
      198.306}, {108.689, 234.967, 186.598}, {109.511, 234.778, 186.598}, {
      111.033, 235.811, 186.598}, {111.678, 236.078, 186.598}, {111.922, 
      235.3, 186.598}, {112.4, 234.956, 186.598}, {114.089, 233.5, 187.768}, {
      103.533, 214.467, 197.133}, {111.178, 213.167, 202.988}, {107.711, 
      212.722, 202.988}, {117.044, 212.9, 202.988}, {116.967, 213.833, 
      202.988}, {112.144, 212.9, 202.988}, {104.889, 213.167, 202.988}, {
      112.633, 218.389, 206.486}, {115.122, 222.333, 206.486}, {116.011, 
      210.833, 213.51}, {112.789, 211.622, 213.51}, {118.166, 211.878, 
      214.681}, {116.489, 210.922, 214.681}, {116.656, 209.8, 209.998}, {
      115.044, 209.556, 209.998}, {126.073, 224.478, 206.486}, {125.269, 
      224.733, 206.486}, {105.633, 215.478, 204.143}, {99.9222, 216.178, 
      188.939}, {95.8889, 208.889, 193.622}, {96.4445, 208.111, 193.622}, {
      97.6556, 206.478, 195.963}, {101.033, 214.278, 195.963}, {110.289, 
      217.189, 201.817}, {102.967, 206.811, 212.34}, {104.022, 207.411, 
      212.34}, {103.689, 206.133, 212.34}, {107.311, 209.811, 215.851}, {
      106.1, 206.044, 218.193}, {106.356, 207.922, 219.364}, {106.833, 
      208.356, 219.364}, {107.222, 206.722, 219.364}, {106.011, 204.056, 
      219.364}, {114.622, 204.844, 231.057}, {110.278, 200.456, 231.057}, {
      127.757, 211.333, 232.228}, {128.093, 234.956, 227.546}, {107.867, 
      212.389, 221.706}, {105.856, 215.311, 217.022}, {113.011, 206.211, 
      224.048}, {113.5, 203.878, 229.887}, {101.011, 178.733, 218.193}, {
      98.6333, 230.5, 245.111}, {99.9889, 229.478, 241.589}, {100.8, 229.033, 
      240.422}, {101.856, 228.011, 239.256}, {101.289, 226.989, 238.078}, {
      100.8, 226.478, 236.912}, {99.2778, 226.389, 235.736}, {97.9889, 
      226.478, 234.57}, {93.7333, 225.178, 234.57}, {92.0333, 224.422, 
      234.57}, {90.4222, 223.644, 233.399}, {87.6, 222.967, 233.399}, {
      85.3444, 222.022, 232.228}, {84.7889, 221.856, 232.228}, {83.8222, 
      219.344, 231.057}, {82.3778, 223.144, 227.546}, {80.8445, 223.644, 
      227.546}, {82.1445, 224.344, 227.546}, {81.2556, 219.189, 226.373}, {
      77.3, 223.922, 226.373}, {76.1667, 223.667, 225.203}, {
      76, 222.711, 225.203}, {79.4778, 218.422, 225.203}, {74.4111, 222.711, 
      224.048}, {78.0333, 215.689, 224.048}, {75.0445, 210.433, 220.534}, {
      55.7111, 187.189, 213.51}, {57.5667, 191.233, 215.851}, {57.5556, 
      189.611, 214.681}, {98.3556, 181.5, 194.792}, {142.259, 230.9, 
      241.589}, {142.728, 229.011, 240.422}, {141.528, 226.778, 240.422}, {
      140.971, 224.722, 240.422}, {141.367, 221.711, 240.422}, {138.952, 
      221.544, 238.078}, {135.249, 221.633, 235.736}, {137.987, 221.544, 
      235.736}, {140.634, 222.911, 233.399}, {130.42, 234, 229.887}, {140.634,
       224.467, 232.228}, {141.528, 221.456, 234.57}, {134.606, 222.067, 
      234.57}, {131.693, 212.456, 233.399}, {130.816, 210.822, 233.399}, {
      129.366, 210.911, 232.228}, {140.24, 221.544, 236.912}, {142.816, 
      219.822, 239.256}, {143.284, 219.389, 239.256}, {143.854, 216.222, 
      240.422}, {143.854, 215.7, 240.422}, {137.987, 218.456, 240.422}, {
      138.616, 220.267, 240.422}, {138.147, 216.489, 240.422}, {140.006, 
      228.933, 241.589}, {138.469, 228.322, 242.767}, {156.264, 251.067, 
      246.267}, {155.797, 250.367, 246.267}, {154.67, 245.056, 248.611}, {
      154.333, 246.078, 248.611}, {154.831, 248.567, 248.611}, {154.172, 
      247.278, 248.611}, {155.636, 246.422, 248.611}, {95.0778, 214.111, 
      180.758}, {90.7222, 167.1, 73.04}, {145.194, 170.344, 72.3878}, {
      147.409, 172.222, 75.9678}, {145.72, 168.189, 76.7489}, {142.856, 166.2,
       77.77}, {140.973, 166.556, 77.8344}, {143.263, 163.311, 79.7722}, {
      145.3, 160.467, 81.7667}, {148.586, 158.267, 82.6456}, {151.291, 
      157.422, 83.6578}, {152.784, 157.078, 83.6011}, {139.198, 166.711, 
      77.88}, {132.288, 162.344, 83.3056}, {136.334, 159.356, 87.5289}, {
      137.997, 156.378, 89.5}, {138.548, 152.256, 93.68}, {
      133.597, 156, 97.5422}, {145.594, 161.156, 104.669}, {144.74, 159.056, 
      114.767}, {141.294, 158.478, 119.343}, {134.214, 149.744, 117.507}, {
      144.508, 165.744, 117.68}, {140.477, 166.2, 117.791}, {144.069, 162.2, 
      117.361}, {142.867, 163.544, 118.643}, {144.788, 170.456, 119.246}, {
      146.838, 160.344, 119.418}, {128.506, 137.889, 95.9478}, {127.204, 
      139.944, 95.02}, {128.581, 141.989, 95.1856}, {128.466, 144.233, 
      95.3945}, {128.797, 146.167, 95.5667}, {128.143, 147.989, 99.1767}, {
      127.084, 149, 99.2878}, {132.488, 157.033, 99.9344}, {132.272, 159.011, 
      101.258}, {79.2111, 116.322, 154.199}, {78.9333, 113.556, 150.534}, {
      81.2111, 108.644, 148.887}, {86.7667, 115.178, 143.686}, {85.0333, 
      112.178, 146.856}, {81.2889, 106.667, 145.273}, {81.8556, 160.089, 
      87.3944}, {81.8889, 165.633, 89.0567}, {81.5333, 161.367, 90.9633}, {
      86.0667, 168.478, 92.6767}, {87.6778, 168.544, 92.6544}, {92.3556, 
      168.644, 93.7367}, {95.0889, 167.189, 93.5389}, {89.4556, 167.511, 
      99.3744}, {96.5889, 172.967, 103.183}, {91.8111, 169.311, 105.221}, {
      95.4222, 169.1, 106.277}, {96.2222, 168.211, 106.181}, {97.6778, 
      167.367, 106.079}, {93.9222, 170.167, 107.54}, {100.233, 165.322, 
      108.137}, {105.233, 162.744, 110.089}, {104.733, 163.322, 111.289}, {
      100.144, 159.433, 125.856}, {95.1445, 159.356, 127.09}, {95.7667, 
      161.444, 127.272}, {90.0778, 160.933, 128.461}, {101.5, 157.7, 
      127.964}, {97.2, 159.711, 128.224}, {87.2, 161.411, 129.694}, {95.7889, 
      148.667, 129.509}, {101.133, 150.678, 129.601}, {94.6889, 157.244, 
      138.317}, {92.9889, 158.322, 139.6}, {87.9445, 154.8, 145.054}, {
      111.222, 137.589, 140.771}, {107.533, 133.633, 140.471}, {96.2111, 
      156.444, 132.51}, {121.208, 148.667, 121.066}, {116, 149.911, 117.84}, {
      116.3, 146.378, 117.51}, {128.169, 151.489, 114.343}, {115.522, 153.178,
       112.442}, {119.571, 155.756, 106.902}, {117.389, 152.656, 104.362}, {
      124.848, 165.744, 108.884}, {125.642, 167.322, 109.016}, {127.587, 
      169.511, 109.183}, {129.288, 169.356, 109.14}, {119.621, 164.778, 
      98.5956}, {120.078, 167.667, 93.1467}, {113.022, 172.156, 90.2522}, {
      110.267, 168.689, 88.8433}, {115.5, 172.144, 91.3622}, {116.756, 
      171.111, 91.2456}, {139.95, 164.022, 93.6022}, {119.952, 148.356, 
      121.059}, {125.238, 148.556, 127.83}, {101.989, 151.744, 129.684}, {
      99.1333, 150.044, 130.716}, {121.011, 147.333, 120.946}, {114.567, 
      151.289, 121.423}, {92.8556, 171.944, 113.446}, {117.846, 165.867, 
      109.018}, {98.1111, 173.256, 103.182}, {97.4556, 172.067, 103.084}, {
      135.746, 155.411, 97.4511}, {135.553, 156.756, 97.5778}, {138.119, 
      164.678, 94.8489}, {125.182, 172.567, 94.6633}, {136.43, 166.678, 
      93.9078}, {137.526, 169.956, 94.1911}, {139.252, 150.756, 91.2378}, {
      135.551, 164.367, 91.42}, {136.754, 158.022, 88.5356}, {141.293, 
      163.578, 79.8311}, {127.684, 172, 89.9822}, {112.711, 159.889, 
      89.1278}, {125.251, 153.578, 88.3122}, {154.382, 163.222, 88.7078}, {
      143.782, 170.044, 97.5367}, {152.521, 166.6, 92.4822}, {91.4111, 
      172.856, 110.124}, {80.4333, 157.544, 112.319}, {79.7333, 152.889, 
      111.903}, {82.8444, 156.556, 116.755}, {99.6556, 155.611, 128.927}, {
      137.241, 85.9667, 120.668}, {133.321, 86.8778, 128.804}, {144.977, 
      86.7222, 120.603}, {147.758, 86.6667, 118.257}, {111.156, 166.233, 
      85.1867}, {154.301, 156.256, 85.7756}, {138.171, 147.656, 90.9722}, {
      138.247, 148.478, 91.0456}, {108.367, 159.6, 94.9}, {96.7111, 170.844, 
      107.553}, {98, 170.211, 107.472}, {104.556, 168.2, 106.034}, {108.756, 
      146.311, 102.774}, {105.944, 158.322, 101.653}, {118.166, 151.956, 
      90.5789}, {112.933, 168.789, 88.8056}, {135.023, 167.578, 75.7411}, {
      134.098, 167.644, 75.7633}, {142.386, 168.367, 75.6856}, {157.839, 
      155.978, 75.4122}, {159.331, 152.478, 76.2011}, {137.899, 158.233, 
      80.5367}, {144.697, 157.156, 81.4722}, {144.461, 159.322, 81.6756}, {
      145.112, 161.422, 82.9967}, {146.088, 167.711, 85.8522}, {147.709, 
      169.944, 87.1667}, {143.54, 164.578, 87.8833}, {144.067, 161.789, 
      89.8933}, {142.207, 161.956, 91.08}, {145.979, 158.856, 90.73}, {
      149.166, 156.356, 92.7344}, {151.777, 155.711, 92.63}, {155.249, 
      154.611, 94.7445}, {155.987, 158.222, 95.0644}, {155.452, 159.922, 
      95.23}, {154.927, 161.2, 97.65}, {151.856, 164.756, 98.0311}, {133.247, 
      161.211, 91.1689}, {149.112, 172.878, 86.2745}, {141.977, 164.822, 
      89.0711}, {110.433, 168.544, 96.8267}, {121.071, 166.856, 102.192}, {
      141.062, 162.144, 102.548}, {160.913, 99.2222, 131.768}, {165.694, 
      104.033, 130.989}, {155.022, 96.8889, 130.518}, {151.398, 93.0889, 
      129.077}, {166.918, 106.978, 126.671}, {167.426, 107.333, 126.695}, {
      169.03, 107.889, 124.425}, {170.407, 106.722, 122.017}, {171.033, 
      106.256, 121.964}, {174.247, 105.444, 119.54}, {176.284, 107.033, 
      120.805}, {187.854, 106.078, 103.379}, {186.09, 107.2, 105.804}, {
      176.698, 106.978, 105.948}, {177.948, 104.733, 105.704}, {181.084, 
      104.889, 109.093}, {182.923, 106.867, 109.244}, {183.666, 107.133, 
      108.101}, {184.329, 108.078, 109.331}, {184.899, 109.367, 109.44}, {
      187.26, 110.733, 112.956}, {188.482, 109.189, 112.777}, {189.466, 
      108.378, 112.684}, {188.62, 104.867, 111.238}, {190.04, 106.067, 
      111.338}, {177.567, 102.867, 111.246}, {176.402, 102.333, 111.217}, {
      172.321, 99.6445, 111.04}, {168.223, 92.5445, 115.027}, {174.371, 
      99.0667, 115.521}, {157.944, 97.1667, 132.769}, {166.963, 91.5333, 
      117.248}, {159.18, 89.3778, 124.015}, {170.464, 96.3, 110.764}, {
      153.641, 78.1, 107.073}, {153.044, 83.7667, 108.76}, {153.982, 79.3111, 
      109.471}, {151.378, 80.9556, 110.807}, {151.154, 81.9111, 110.899}, {
      151.981, 85.5, 111.214}, {153.012, 85.2333, 111.172}, {153.801, 84.3445,
       111.077}, {150.267, 83.7334, 112.237}, {151.4, 82.2111, 112.076}, {
      151.55, 89.3667, 113.871}, {153.84, 92.2333, 114.096}, {153.589, 
      91.0556, 115.145}, {165.056, 90.8889, 118.344}, {163.059, 90.4778, 
      119.494}, {127.172, 85.2667, 129.916}, {128.774, 85.9222, 127.657}, {
      139.051, 173.611, 120.791}, {137.729, 172.611, 119.568}, {140.584, 
      199.444, 88.8867}, {139.989, 200.322, 88.9778}, {144.647, 197.367, 
      89.7622}, {147.094, 196.244, 93.0467}, {145.788, 200.467, 93.4744}, {
      135.632, 171.556, 118.369}, {140.922, 173.956, 118.498}, {140.981, 
      176.4, 117.584}, {133.144, 171.833, 116.163}, {138.829, 172.067, 
      114.93}, {140.413, 173.256, 115.013}, {130.552, 169.4, 114.829}, {
      143.808, 173.422, 109.261}, {127.998, 174.878, 106.257}, {140.364, 
      170.611, 104.493}, {146.089, 177.167, 90.1544}, {
      147.45, 179, 90.2989}, {147.599, 175.311, 91.0945}, {145.004, 180.867, 
      93.9445}, {131.177, 177.1, 98.4067}, {118.296, 145.811, 118.561}, {
      118.759, 148.778, 121.119}, {137.44, 190.578, 85.8333}, {138.926, 
      192.389, 87.1278}, {143.33, 195.111, 89.5778}, {138.144, 195.633, 
      85.1633}, {141.296, 195.844, 85.1289}, {126.439, 152.333, 114.467}, {
      137.078, 156.767, 114.689}, {144.797, 157.122, 114.588}, {144.886, 
      155.978, 114.481}, {88.8778, 94.2889, 215.746}, {87.7111, 93.9111, 
      215.698}, {85.3444, 100.667, 214.568}, {86.8445, 93.7222, 213.433}, {
      82.3889, 101.1, 210.94}, {84.6, 93.1778, 211.099}, {83.9111, 95.5778, 
      209.61}, {82.8444, 98.0333, 209.182}, {83.8556, 96.5889, 209.468}, {
      141.087, 72.2889, 171.083}, {141.869, 72.4667, 171.124}, {144.588, 
      74.9222, 168.802}, {152.563, 80.7, 168.687}, {155.914, 84.6889, 
      168.426}, {153.467, 83.8889, 169.441}, {152.764, 83.1889, 169.478}, {
      144.761, 79.7444, 173.704}, {142.041, 77.5778, 173.77}, {146.037, 
      80.2778, 172.639}, {122.523, 63.1556, 171.874}, {121.594, 61.7667, 
      171.987}, {138.389, 72.8444, 170.777}, {149.153, 82.6667, 169.242}, {
      150.7, 82.6333, 169.378}, {149.639, 72.1111, 166.299}, {140.893, 
      70.9445, 164.6}, {153.762, 77.9444, 164.733}, {138.924, 73.1333, 
      164.131}, {146.247, 79.5889, 162.767}, {152.884, 70.1445, 163.513}, {
      148.497, 89.6667, 159.358}, {144.501, 78.8222, 158.291}, {155.97, 
      66.9667, 160.892}, {157.008, 68.1667, 160.817}, {151.368, 88.9889, 
      157.479}, {151.127, 86.9111, 154.409}, {151.561, 83.1, 153.869}, {
      153.687, 83.0444, 154.058}, {155.108, 83.8334, 154.07}, {149.018, 
      79.5111, 151.913}, {147.648, 78.1778, 148.662}, {139.737, 74.9889, 
      169.496}, {80.5889, 99.1445, 205.506}, {119.742, 61.3556, 170.769}, {
      155.282, 64.8445, 152.243}, {152.41, 79.2778, 166.652}, {147.273, 
      70.9556, 149.621}, {134.75, 75.3889, 146.832}, {138.418, 72.6111, 
      146.423}, {144.392, 73.3667, 146.828}, {145.866, 74.3445, 146.819}, {
      141.297, 71.0667, 145.764}, {129.649, 76.1111, 144.081}, {154.582, 
      97.2445, 142.2}, {161.74, 101.722, 139.976}, {162.071, 97.2556, 
      140.618}, {160.778, 98.5556, 139.213}, {157.659, 102.933, 135.03}, {
      129.352, 79.6111, 133.606}, {134.621, 90.6556, 132.539}, {152.548, 
      95.9556, 133.335}, {160.84, 105.089, 132.785}, {133.928, 93.0222, 
      131.038}, {154.358, 94.8556, 132.525}, {151.111, 93.1556, 131.381}, {
      151.316, 90.8222, 131.718}, {131.888, 79.0445, 131.683}, {133.757, 
      80.5222, 131.639}, {132.61, 93.5222, 129.757}, {126.532, 96.9222, 
      128.773}, {124.479, 96.3111, 127.566}, {126.359, 94.8333, 127.928}, {
      149.849, 98.4111, 129.435}, {150.644, 99.2, 129.395}, {136.358, 82.3556,
       129.376}, {139.257, 84.2111, 129.368}, {153.292, 89.1, 128.79}, {
      147.76, 98.9, 125.857}, {152.619, 101.978, 126.964}, {155.307, 103.478, 
      125.872}, {157.663, 105.222, 126.948}, {158.492, 106.089, 126.899}, {
      156.633, 102.856, 126.07}, {163.422, 108.722, 126.957}, {161.793, 108.9,
       127.894}, {161.674, 105.667, 128.329}, {130.344, 94.3333, 123.903}, {
      128.338, 92.4556, 123.99}, {129.416, 92.9334, 124.017}, {137.581, 
      87.8444, 120.974}, {140.074, 86.3667, 116.956}, {140.403, 84.4222, 
      117.25}, {138.089, 82.3, 116.228}, {148.919, 94.3778, 132.127}, {
      141.922, 70.3334, 166.989}, {132.248, 71.5111, 151.586}, {137.936, 
      91.2111, 133.845}, {167.101, 104.822, 122.256}, {167.913, 103.422, 
      123.633}, {168.232, 101.956, 124.963}, {166.312, 100.022, 128.397}, {
      165.607, 102.167, 128.043}, {181.9, 111.267, 138.164}, {177.237, 
      109.233, 140.263}, {179.419, 110.411, 140.288}, {179.923, 111.367, 
      141.302}, {174.118, 108.433, 140.11}, {170.167, 107.311, 142.143}, {
      166.777, 107.089, 144.102}, {163.137, 105.589, 145.099}, {175.27, 
      100.778, 145.69}, {176.848, 104.356, 146.436}, {177.251, 105.044, 
      146.374}, {178.753, 106.333, 146.326}, {172.403, 102.222, 144.133}, {
      171.318, 104.489, 143.729}, {187.663, 136.111, 117.491}, {186.726, 
      136.756, 117.322}, {186.782, 138.011, 116.054}, {187.034, 139.578, 
      114.744}, {185.106, 139.722, 114.56}, {183.842, 139.756, 114.449}, {
      180.593, 138.056, 113.304}, {177.39, 137.644, 113.09}, {175.964, 
      135.744, 111.01}, {174.533, 133.411, 110.094}, {179.424, 133.867, 
      106.012}, {176.379, 133.056, 105.866}, {181.63, 133.633, 106.234}, {
      183.303, 134.044, 105.203}, {177.652, 135.444, 101.212}, {177.551, 
      140.356, 99.4133}, {174.524, 131.1, 95.9922}, {173.202, 132.5, 
      96.8033}, {177.892, 141.978, 101.436}, {181.996, 145.467, 100.204}, {
      181.023, 144.622, 96.9056}, {184.667, 145.911, 95.9378}, {178.338, 
      144.789, 94.4356}, {175.378, 143.544, 94.3556}, {176.6, 142.3, 
      94.6322}, {171.822, 138.367, 92.5456}, {171.538, 136.078, 91.7356}, {
      176.67, 133.378, 91.4278}, {172.98, 130.522, 91.5067}, {
      172.619, 133.989, 91}, {169.414, 133.911, 89.6378}, {166.009, 132.611, 
      86.1922}, {164.843, 129.889, 84.25}, {174.971, 141.044, 82.4633}, {
      176.024, 143.556, 82.2067}, {174.239, 140.7, 87.9967}, {174.134, 
      161.311, 68.5245}, {164.979, 162.267, 67.6156}, {164.878, 159.422, 
      67.9967}, {167.217, 157.856, 70.6256}, {161.121, 156.089, 72.5678}, {
      162.138, 152.678, 78.6744}, {167.906, 154.444, 78.92}, {172.703, 
      155.556, 81.3945}, {166.644, 149.722, 83.8967}, {173.231, 155.444, 
      88.1056}, {174.754, 157.189, 89.1111}, {174.367, 160.144, 88.6722}, {
      172.871, 161.6, 90.5633}, {176.991, 160.578, 91.0533}, {171.367, 163.2, 
      91.3167}, {170.987, 158.156, 91.9767}, {172.788, 152.678, 93.9967}, {
      171.751, 150.167, 94.2544}, {171.398, 154.156, 93.6767}, {169.829, 
      153.722, 94.7033}, {167.816, 154.278, 94.4567}, {172.911, 160.544, 
      94.0278}, {174.119, 154.789, 96.0389}, {174.944, 153.633, 96.2667}, {
      178.148, 155.989, 96.2167}, {178.084, 149.056, 98.2633}, {183.453, 
      149.933, 96.3822}, {179.657, 149.222, 93.9411}, {180.871, 150.4, 
      93.8833}, {169.274, 148.744, 93.1222}, {178.821, 149.478, 90.5144}, {
      186.213, 152.578, 89.6033}, {173.594, 134.156, 91.06}, {179.703, 
      159.967, 88.0356}, {179.644, 161.278, 90.0678}, {185.479, 151.511, 
      91.9045}, {175.99, 144.778, 82.0378}, {179.618, 151.533, 82.5356}, {
      172.399, 152.467, 80.6767}, {179.646, 133.044, 92.8422}, {185.541, 
      173.656, 85.5522}, {185.913, 174.933, 83.1878}, {183.498, 172.167, 
      78.9156}, {182.093, 172.656, 75.4122}, {179.73, 173.678, 71.7356}, {
      180.888, 175.844, 67.1022}, {176.659, 170.889, 65.2067}, {178.158, 
      169.833, 65.4789}, {178.47, 173.078, 65.0611}, {166.449, 163.7, 
      57.5589}, {163.67, 159.911, 57.8422}, {159.769, 156.956, 57.9167}, {
      161.156, 157.322, 57.9833}, {162.172, 166.522, 59.0244}, {153.309, 
      157.622, 59.4922}, {150.903, 173.333, 56.0278}, {172.582, 179.4, 
      65.9089}, {174.489, 178.456, 66.2011}, {178.74, 180.289, 66.3111}, {
      181.366, 183.644, 66.0722}, {187.801, 179.233, 67.2267}, {176.909, 
      178.356, 67.5367}, {181.587, 179.089, 68.9344}, {185.336, 178.689, 
      69.3067}, {188.324, 175.378, 70.0156}, {187.737, 177.822, 69.6311}, {
      190.547, 172.622, 71.7}, {185.5, 181.011, 71.2189}, {189.33, 174.322, 
      72.4633}, {191.497, 176.522, 81.2145}, {191.652, 177.644, 81.0744}, {
      189.246, 178.411, 80.7633}, {186.346, 179.089, 80.4256}, {192.524, 
      185.622, 80.0522}, {192.747, 176.544, 82.4344}, {192.448, 178.489, 
      82.1422}, {192.409, 182.833, 81.5433}, {188.096, 181.956, 83.5133}, {
      183.908, 176.322, 85.0456}, {180.314, 176.211, 84.7567}, {190.849, 
      182.933, 84.7289}, {178.358, 176.056, 86.8267}, {177.814, 177.889, 
      88.7467}, {176.716, 178.889, 87.4}, {178.967, 158.878, 92.5578}, {
      179.261, 157.189, 93.9289}, {175.491, 145.478, 102.969}, {170.544, 
      159.944, 95.0267}, {176.474, 147.389, 96.1378}, {160.849, 154.378, 
      74.9967}, {171.946, 145.133, 76.11}, {174.222, 143.856, 78.6956}, {
      177.024, 146.211, 78.6111}, {171.769, 159.722, 67.44}, {157.12, 156.011,
       60.0389}, {185.569, 184.578, 79.6056}, {160.1, 166.133, 57.8}, {
      149.672, 177.3, 54.2656}, {155.347, 167.967, 54.9278}, {156.864, 
      169.544, 52.6211}, {163.396, 161.922, 46.4578}, {161.64, 163.889, 
      46.0389}, {162.641, 167.2, 45.6689}, {162.197, 168.544, 45.4467}, {
      162.116, 171.311, 43.9578}, {162.191, 175.889, 43.3367}, {164.084, 
      177.567, 43.2656}, {164.247, 179.178, 43.06}, {146.812, 181.1, 
      51.2811}, {154.631, 172.133, 52.0767}, {147.367, 178.3, 55.0456}, {
      162.911, 174.389, 44.7044}, {163.87, 171.933, 45.1222}, {163.163, 
      165.267, 45.98}, {163.86, 163.933, 46.22}, {191.173, 184.622, 
      68.9889}, {202.87, 217.567, 116.469}, {201.339, 215.011, 113.372}, {
      199.82, 213.333, 111.256}, {197.692, 209.733, 104.918}, {200.437, 
      213.056, 103.58}, {171.65, 201.267, 59.5089}, {163.487, 203.056, 
      59.6711}, {159.017, 201.044, 63.9989}, {152.923, 199.022, 64.8767}, {
      152.293, 196.9, 60.6789}, {151.539, 197.622, 58.2989}, {150.921, 
      198.089, 54.8489}, {155.7, 198.722, 54.0533}, {152.251, 216.933, 
      42.3911}, {153.511, 217.122, 42.4711}, {156.154, 219.933, 43.4256}, {
      160.218, 220.578, 44.7833}, {163.341, 221.178, 46.0822}, {166.073, 
      221.711, 46.2422}, {165.994, 181.578, 42.8789}, {166.406, 187.333, 
      42.1233}, {168.282, 191.233, 41.7478}, {167.208, 186.011, 44.5911}, {
      167.584, 201.522, 60.2289}, {158.769, 202.511, 64.8944}, {159.873, 
      203.2, 64.8933}, {161.49, 205.389, 66.9467}, {164.296, 208.122, 
      70.1289}, {164.924, 209.878, 71.0578}, {211.192, 229.744, 124.389}, {
      212.513, 227.667, 120.35}, {211.338, 227, 118.127}, {203.792, 219.889, 
      118.46}, {204.78, 221, 120.61}, {208.648, 226.533, 125.714}, {212.661, 
      230.267, 125.542}, {202.262, 232.178, 109.978}, {207.329, 235.244, 
      108.886}, {207.393, 236.667, 108.697}, {202.357, 233.9, 107.532}, {
      200.028, 231.1, 103.284}, {205.263, 231.022, 102.638}, {203.234, 
      228.656, 102.792}, {203.403, 224.833, 102.213}, {198.771, 225.122, 
      100.679}, {199.386, 223.556, 98.73}, {201.782, 222.233, 97.9989}, {
      200.99, 216.978, 100.87}, {201.009, 215.478, 101.079}, {200.9, 219.256, 
      99.4489}, {197.421, 218.933, 94.7489}, {196.227, 212.978, 91.03}, {
      193.857, 210.956, 87.7878}, {196.374, 205.767, 87.5978}, {195.317, 
      203.522, 88.9333}, {192.446, 207.078, 89.3011}, {192.616, 204.356, 
      91.9078}, {192.501, 206.389, 91.62}, {195.634, 210.156, 95.8011}, {
      195.592, 209.256, 95.9222}, {196.179, 204.222, 97.7778}, {196.331, 
      203.311, 97.9167}, {199.221, 203.033, 98.2}, {201.309, 201.5, 
      99.6889}, {203.316, 222.6, 102.513}, {202.793, 221.611, 102.604}, {
      205.339, 213.433, 99.5089}, {207.478, 213.633, 98.5478}, {195.728, 
      215.489, 96.1933}, {202.729, 205.822, 97}, {200.799, 203.356, 
      97.1756}, {208.917, 216.122, 98.3289}, {209.128, 216.878, 99.3589}, {
      209.129, 219.867, 100.064}, {194.742, 208.367, 104.856}, {192.567, 
      207.011, 102.638}, {209.86, 216, 100.658}, {209.57, 218.044, 98.1211}, {
      193.822, 198.256, 97.2822}, {193.111, 199.267, 94.8656}, {189.621, 
      199.767, 94.4989}, {187.047, 198.156, 93.4011}, {191.686, 200.633, 
      94.5556}, {187.532, 198.056, 95.6733}, {187.387, 196.844, 95.8267}, {
      194.21, 201.167, 96.9145}, {191.394, 198.211, 97.0822}, {191.129, 
      191.667, 87.9878}, {188.47, 190.756, 84.5533}, {191.476, 187.478, 
      81.94}, {187.887, 192.278, 79.8611}, {186.587, 185.678, 79.5422}, {
      187.472, 193.256, 76.3578}, {184.488, 191.156, 75.2922}, {195.187, 
      187.167, 75.6333}, {194.948, 185.856, 75.7933}, {191.012, 184.089, 
      72.3822}, {192.913, 187.889, 72.0222}, {192.241, 190.733, 69.3578}, {
      189.551, 188.567, 69.4267}, {185.326, 186.311, 68.2611}, {175.356, 
      187.011, 66.2156}, {187.936, 188.667, 65.9422}, {174.293, 184.3, 
      66.4967}, {173.247, 182.233, 67.7933}, {171.46, 188.711, 65.6511}, {
      168.933, 191.367, 63.9544}, {167.748, 193.422, 63.5733}, {169.084, 
      195.311, 63.4256}, {157.537, 190.222, 65.3589}, {159.579, 192.211, 
      63.0433}, {160.114, 190.867, 63.2733}, {160.273, 195.689, 63.7411}, {
      162.143, 193.611, 64.1856}, {178.509, 204.511, 67.4}, {178.134, 207.044,
       67.0189}, {179.721, 208.556, 69.1645}, {180.733, 207.678, 74.9222}, {
      179.81, 206.733, 78.3044}, {178.231, 204.089, 79.6345}, {174.012, 200.4,
       80.8978}, {170.651, 200.789, 80.5589}, {168.399, 202.611, 79}, {
      164.747, 200.878, 78.9278}, {161.743, 198.667, 77.8756}, {160.522, 
      197.011, 76.8833}, {208.788, 220.856, 101.001}, {187.857, 187.178, 
      86.1089}, {194.618, 183.656, 87.1667}, {56.1667, 166.578, 208.258}, {
      58.2778, 163.011, 180.468}, {48.2667, 143.211, 176.89}, {62.6556, 
      175.767, 202.25}, {47.9222, 162.711, 206.106}, {49.7222, 166.067, 
      203.718}, {51.9111, 167.811, 200.294}, {51.7222, 169.033, 199.109}, {
      53.7, 171.189, 199.027}, {48.2222, 146.789, 182.31}, {60.5556, 162.167, 
      180.544}, {50.3556, 170.178, 175.509}, {55.1333, 144.356, 174.683}, {
      55.1667, 147.8, 174.503}, {59.1, 158.267, 165.047}, {63.3111, 158.733, 
      163.964}, {64.4333, 154.422, 163.084}, {64.4445, 160.311, 161.654}, {
      60.9556, 156.067, 165.193}, {59.9111, 153.833, 167.537}, {58.4667, 
      152.544, 169.817}, {56.7778, 149.156, 173.327}, {54.0333, 143.456, 
      173.594}, {56.2222, 142.389, 173.681}, {57.3556, 150.911, 171.008}, {
      61.5, 155.311, 168.598}, {65.2778, 165.322, 155.799}, {39.6889, 171.333,
       149.554}, {52.9667, 164.278, 208.331}, {59.9444, 150.6, 202.414}, {
      53.5222, 145.467, 196.996}, {48.7, 164.967, 180.237}, {44.3667, 167.322,
       180.066}, {72.4111, 152.356, 180.083}, {44.9333, 169.789, 177.708}, {
      48.8667, 147.756, 176.668}, {51.0222, 102.111, 167.877}, {53.6778, 
      104.244, 166.676}, {48.9667, 99.7, 170.214}, {52.0333, 96.4667, 
      171.539}, {51.3556, 98.2111, 171.447}, {53.8778, 95.2445, 172.756}, {
      54.7111, 101.3, 181.411}, {53.6444, 102.111, 181.352}, {49.9111, 
      100.022, 178.049}, {50.7333, 101.111, 179.129}, {51.6667, 102.067, 
      179.08}, {44.9, 114.289, 159.322}, {58.8556, 120.378, 141.266}, {
      61.8222, 124.7, 141.072}, {56.3556, 124.111, 136.567}, {62.7111, 
      131.467, 145.219}, {62.7111, 123.544, 141.149}, {54.5333, 129.2, 
      129.554}, {59.1333, 127.389, 130.82}, {46.4556, 156.467, 126.907}, {
      62.8778, 139.544, 125.76}, {62.0445, 134.211, 124.902}, {60.7111, 
      134.478, 123.75}, {53.3222, 154.178, 121.516}, {53.8222, 152.856, 
      121.585}, {52.5778, 153.033, 121.559}, {47.6, 158.656, 131.28}, {
      44.1556, 159.078, 131.224}, {43.3556, 160.544, 131.132}, {50.1445, 
      161.333, 136.779}, {53.4667, 162.211, 136.781}, {60.2444, 137.367, 
      125.842}, {60.8222, 130.856, 127.305}, {43.0445, 162.367, 132.158}, {
      63.7778, 158.289, 150.544}, {64.5222, 160.378, 149.328}, {65.3222, 
      158.833, 148.303}, {65.7, 164.133, 148.027}, {65.6333, 165.811, 
      151.303}, {64.3556, 163.311, 159.253}, {50.4111, 163.7, 183.686}, {
      45.3778, 145.611, 184.569}, {66.2222, 148.389, 184.697}, {40.5556, 
      141.044, 188.108}, {64.2222, 166.044, 181.511}, {57.7444, 160.867, 
      180.581}, {68.7, 162.144, 163.85}, {64.4667, 161.889, 160.45}, {67.7444,
       173.311, 155.412}, {67.1556, 174.511, 155.35}, {66.5778, 168.756, 
      155.636}, {66.7889, 170.344, 152.203}, {65.4445, 164.767, 145.75}, {
      60.7556, 120.989, 141.266}, {60.6333, 135.189, 137.157}, {72.8778, 
      179.856, 211.138}, {78.8445, 193.511, 201.543}, {72.5445, 181.944, 
      203.177}, {85.6111, 204.444, 202.173}, {87.6, 205.322, 202.16}, {
      92.3445, 206.8, 202.146}, {76.1778, 200.089, 200.046}, {80.2111, 
      187.244, 200.767}, {93.9667, 208.233, 198.723}, {100.733, 204.289, 
      199.026}, {96.3222, 210.456, 197.518}, {88.5333, 193.922, 197.164}, {
      102.544, 205.911, 195.593}, {101.378, 206.589, 196.662}, {83.4, 196.478,
       192.48}, {79.0444, 194.933, 191.391}, {77.1111, 191.044, 190.441}, {
      66.9778, 180.067, 192.01}, {66.1222, 180.611, 191.964}, {64.2111, 
      180.578, 191.95}, {62.9111, 178.867, 192.023}, {94.0111, 203.567, 
      187.767}, {85.5667, 206.833, 185.256}, {85.7333, 208.756, 185.154}, {
      86.7667, 210.189, 185.096}, {87.5444, 208.611, 185.179}, {87.1667, 
      207.778, 185.222}, {87.1111, 205.733, 185.329}, {77.4, 195.511, 
      183.493}, {52.4222, 162.211, 184.917}, {61.5333, 188.233, 181.438}, {
      67.8444, 204.811, 179.528}, {69.4889, 204.344, 178.462}, {67.2333, 
      207.889, 178.243}, {68.2889, 207, 178.308}, {83.0222, 206.533, 
      175.16}, {83.0889, 207.922, 175.087}, {84.0889, 211.744, 174.903}, {
      84.0333, 209.811, 175.004}, {58.4556, 177.689, 176.35}, {60.8889, 
      180.333, 176.243}, {72.2111, 195.622, 171.101}, {68.0445, 200.567, 
      169.672}, {63, 195.678, 159.786}, {66.3111, 185.456, 144.681}, {67.0111,
       193.511, 161.069}, {76.3333, 207.844, 167.16}, {71.8667, 204.922, 
      169.492}, {81.2778, 196.789, 168.926}, {65.2333, 197.1, 169.821}, {
      79.6889, 204.378, 170.753}, {73.3111, 208.089, 170.464}, {81.3, 193.144,
       172.48}, {53.5, 179.956, 171.681}, {59.9667, 199.522, 184.179}, {63.1, 
      181.411, 187.403}, {79.4222, 198.144, 201.301}, {79.7667, 195.856, 
      201.422}, {48.2, 174.544, 199.892}, {66.2333, 179.333, 199.882}, {
      80.1445, 189.622, 201.764}, {57.5778, 187.9, 178.042}, {59.1, 188.611, 
      176.899}, {56.7111, 196.589, 187.65}, {86.8111, 199.911, 187.863}, {
      73.1333, 196, 180.054}, {71.4333, 193.889, 175.663}, {75.9778, 193.811, 
      177.973}, {78.6556, 200.767, 166.441}, {70.2778, 193.089, 167.852}, {
      69.2445, 192.6, 167.862}, {87.5556, 195.878, 195.926}, {90.6111, 
      200.744, 187.881}, {66.0333, 196.933, 166.48}, {77.2889, 202.156, 
      166.351}, {96.6556, 205.089, 203.407}, {99.6445, 202.078, 203.597}, {
      51.7445, 147.844, 175.576}, {54.7889, 149.044, 174.438}, {64.5667, 
      175.922, 202.273}, {65.7111, 177.056, 201.109}, {49.1778, 140.022, 
      178.196}, {49.2445, 141.622, 178.112}, {55.5111, 145.044, 175.77}, {
      60.0111, 128.7, 143.089}, {61.4445, 128.822, 143.099}, {62.8889, 
      157.111, 164.033}, {35.8445, 172.056, 152.832}, {74.2889, 180.711, 
      211.108}, {97.8667, 205.167, 204.539}, {95.6222, 211.2, 199.706}, {
      92.0333, 208.1, 202.062}, {79.0222, 193.633, 194.823}, {79.2889, 
      197.722, 191.246}, {77.6, 196.111, 189.069}, {73.3889, 195.656, 
      167.766}, {57, 161.778, 137.958}, {54.8556, 163.644, 138.95}, {53.2333, 
      163.622, 138.936}, {58.8, 161.811, 137.988}, {74.0889, 197.244, 
      155.376}, {72.6445, 191.556, 155.642}, {74.6445, 195.733, 150.97}, {
      63.7667, 191.8, 157.76}, {64.8778, 192.644, 157.731}, {61.9444, 191.667,
       157.736}, {66.1778, 168.256, 159.027}, {68.0222, 172.1, 158.841}, {
      39.5333, 173.056, 152.829}, {36.8333, 176.311, 150.382}, {37.2, 177.167,
       150.339}, {35.9889, 174.844, 150.443}, {48.1, 159.467, 135.723}, {
      49.1445, 159.033, 135.762}, {55.1667, 163.067, 186.026}, {36.6667, 
      172.567, 155.05}, {45.4778, 143.978, 185.776}, {60.1445, 143.689, 
      189.333}, {76.6333, 157.411, 177.638}, {77.3667, 159.1, 177.566}, {
      74.9556, 161.233, 176.3}, {76.1889, 162.178, 176.267}, {70.3778, 
      171.622, 161.141}, {73.5667, 133.922, 148.871}, {64.2445, 139.133, 
      148.09}, {63.6556, 135.756, 148.364}, {61.5111, 133.411, 148.496}, {
      79.3333, 134.944, 148.983}, {79.7445, 134.011, 149.08}, {73.9889, 
      152.222, 148.439}, {66.5444, 102.722, 152.513}, {75.8778, 123.878, 
      152.141}, {67.4, 132.378, 151.102}, {65.4667, 103.233, 153.586}, {
      73.8778, 113.033, 154.191}, {79.0667, 150.7, 151.074}, {64.0333, 
      138.722, 151.599}, {72.0889, 153.444, 150.591}, {74.6667, 151.3, 
      152.023}, {67.3, 128.589, 153.754}, {68.0111, 127.967, 153.833}, {
      61.7556, 139.033, 152.647}, {70.0111, 153.344, 151.682}, {73.0556, 
      153.756, 151.752}, {72.3445, 153.156, 151.78}, {67.6778, 152.644, 
      151.662}, {73.5556, 111.622, 155.458}, {74.5556, 112.844, 155.387}, {
      72.8111, 117.333, 156.087}, {72.1667, 121.833, 156.826}, {69.9667, 
      126.222, 156.364}, {69.5889, 124.9, 157.637}, {70.0667, 126.022, 
      164.5}, {56.3222, 137.156, 163.046}, {76.1444, 124.989, 168.282}, {
      70.6111, 127.144, 169.056}, {75.0556, 122.533, 169.616}, {69.1889, 
      127.033, 169.017}, {51.5111, 108.422, 170.028}, {49.7, 149.544, 
      166.366}, {51.1333, 152.522, 166.154}, {75.8556, 124.178, 170.654}, {
      68.5889, 103.5, 172.21}, {50.5778, 109.856, 171.026}, {50.1556, 109.322,
       171.057}, {68.6111, 126.522, 171.351}, {76.4, 124.056, 171.839}, {
      75.3889, 121.822, 171.999}, {56.2889, 120.567, 172.597}, {46.3667, 
      153.211, 169.392}, {66.5444, 103.4, 175.627}, {69.3778, 103.078, 
      175.754}, {68.1667, 102.467, 175.766}, {66.9, 125.911, 173.669}, {
      70.8222, 126.5, 174.909}, {71.7333, 126.5, 174.941}, {73.4445, 125.889, 
      175.054}, {74.3778, 126.011, 175.077}, {71, 98.5889, 178.514}, {63.6778,
       106.044, 178.761}, {61.2222, 108.711, 179.597}, {58.1, 111.067, 
      179.281}, {62.1445, 133.089, 150.856}, {63.2333, 132.578, 150.938}, {
      63.6, 130.744, 152.282}, {74.8778, 149.356, 152.201}, {81.4556, 149.656,
       152.404}, {65.5111, 101.989, 156.02}, {73.6444, 115, 155.166}, {
      74.0111, 150.689, 153.209}, {76.5556, 152.633, 153.128}, {72.8, 152.744,
       152.987}, {72.6556, 119.478, 157.049}, {63.0556, 102.389, 159.379}, {
      61.9333, 103.011, 159.286}, {57.4889, 136.156, 156.229}, {77.4889, 
      153.644, 155.397}, {79.3111, 152.122, 155.593}, {68.3333, 150.267, 
      156.527}, {65.2, 150.778, 158.683}, {64.7889, 148.633, 158.858}, {
      63.4222, 145.967, 160.198}, {63.0222, 143.511, 160.399}, {63.8222, 
      148.111, 160.023}, {64.5445, 147.7, 160.084}, {58.6444, 104.422, 
      163.668}, {57.6222, 104.944, 163.587}, {64.0889, 142.9, 161.659}, {
      63.2778, 142.278, 161.684}, {55.8222, 105.767, 165.776}, {57.5445, 
      136.756, 163.123}, {53.9111, 106.178, 167.983}, {58.2, 115.078, 
      167.354}, {59.5889, 137.678, 165.424}, {59.8, 139.411, 165.28}, {
      61.0111, 140.433, 165.233}, {50.0111, 156.2, 163.469}, {50.2222, 
      154.344, 163.638}, {49.0667, 150.244, 163.957}, {50.4, 150.156, 
      164.011}, {53.5556, 118.956, 166.853}, {57.7, 134.7, 166.789}, {
      49, 152.522, 166.08}, {46.8667, 151.178, 166.123}, {47.7, 151.178, 
      166.152}, {57.7444, 133.878, 169.171}, {60.3889, 139.5, 168.772}, {
      55.9111, 133.878, 169.108}, {73.2333, 127.433, 170.278}, {54.3445, 
      118.556, 170.394}, {63.9889, 141.144, 169.909}, {49.9, 114.956, 
      172.866}, {48.0222, 118.133, 173.691}, {46.5333, 150.356, 167.339}, {
      67.6889, 125.889, 174.853}, {53.7333, 113.011, 178.959}, {52.6222, 
      114.122, 178.822}, {47.5889, 112.078, 171.881}, {49.4222, 111.267, 
      172.016}, {53.3667, 133.378, 172.543}, {54.7778, 133.678, 172.566}, {
      76.1556, 123.544, 176.509}, {77.6667, 126.811, 176.277}, {62.3556, 
      125.789, 175.831}, {69.1333, 125.689, 185.347}, {68.7778, 122.8, 
      186.742}, {72.1111, 120.467, 187.063}, {68.0222, 160.367, 179.947}, {
      69.6445, 173.556, 180.019}, {69.8445, 172.122, 180.152}, {74.5, 171.611,
       180.359}, {68.4778, 160.156, 181.152}, {70.3, 171.611, 181.367}, {
      70.8889, 171.111, 181.432}, {72.5111, 169.667, 181.616}, {69.5778, 
      165.467, 181.88}, {68.6444, 162.089, 182.143}, {71.5, 168.244, 
      181.704}, {70.1, 159.533, 183.573}, {71.5333, 159.344, 183.639}, {
      72.9445, 158.622, 183.752}, {73.4333, 159.444, 184.852}, {67.1111, 
      162.211, 185.543}, {66.0667, 162.089, 186.688}, {60.3667, 169.256, 
      187.017}, {64.7778, 161.878, 187.817}, {65.4445, 144.289, 189.379}, {
      68.0667, 143.978, 190.652}, {67.1222, 166.9, 190.939}, {72.1111, 
      142.644, 193.236}, {62.8556, 143.978, 193.951}, {74.6556, 139.778, 
      195.886}, {70.1778, 166.989, 193.347}, {70.0556, 167.6, 194.443}, {
      61.9778, 143.267, 196.292}, {72.3778, 164.633, 197.11}, {71.3445, 
      163.911, 198.291}, {72.9778, 169.344, 197.873}, {73.6889, 169.522, 
      197.882}, {72.8222, 170.567, 202.396}, {74.0778, 170.233, 203.623}, {
      73.4889, 169.133, 203.699}, {72.8111, 166.878, 199.239}, {66.0444, 
      165.256, 192.2}, {69.8556, 171.489, 190.632}, {69.4778, 170.889, 
      190.672}, {70.2444, 175.489, 189.126}, {69.4889, 143.367, 193.081}, {
      79.3445, 118.833, 239.578}, {81.5222, 124.778, 237.978}, {82.3222, 
      123.844, 238.089}, {80.9, 123.144, 238.1}, {78.7778, 126.322, 
      237.756}, {79.9667, 119.556, 238.389}, {80.3778, 117.411, 238.589}, {
      78.5222, 125.089, 236.679}, {82.5556, 124.278, 236.891}, {78.7889, 
      116.489, 237.444}, {78.3556, 115.267, 235.224}, {78.4, 113.844, 
      234.196}, {91.9333, 108.722, 232.792}, {92.6, 108.111, 231.714}, {
      92.1889, 109.844, 231.547}, {91.1889, 110.467, 231.459}, {90.2667, 
      110.467, 231.427}, {89.2889, 110.367, 230.246}, {89.9, 109.656, 
      230.329}, {89.9333, 107.5, 229.363}, {90.4333, 107.611, 229.371}, {
      88.4111, 108.111, 229.257}, {88.1111, 108.744, 229.191}, {90.3889, 
      108.944, 228.098}, {89.8889, 108.433, 228.126}, {60.2111, 119.433, 
      191.373}, {61.8889, 117.378, 192.764}, {67.7333, 117.278, 194.133}, {
      62.8111, 116.567, 195.194}, {64.0111, 114.933, 195.379}, {66.3778, 
      111.744, 198.05}, {71.7111, 107.333, 202.103}, {74.2556, 106.1, 
      204.609}, {75.6889, 104.567, 207.118}, {71.1556, 105.389, 199.928}, {
      76.8333, 103.967, 209.521}, {67.3222, 103.944, 217.306}, {66.4556, 
      103.744, 216.123}, {64.4222, 103.844, 216.043}, {68.3889, 105.289, 
      216.056}, {65.9222, 102.711, 216.194}, {67.9667, 103.222, 216.221}, {
      65.7222, 105.589, 219.416}, {66.3445, 106.889, 219.323}, {67.1111, 
      108.644, 220.351}, {66.8222, 112.022, 220.046}, {65.6778, 113.333, 
      223.371}, {61.5, 115.078, 224.228}, {63.7111, 114.989, 224.312}, {
      64.0889, 115.089, 225.472}, {65.5111, 114.678, 225.558}, {66.4222, 
      115.089, 225.553}, {69.7667, 114.467, 225.724}, {70.8445, 114.356, 
      226.941}, {75.0222, 113.833, 229.443}, {76.1, 113.844, 230.636}, {
      80.0445, 111.911, 230.942}, {83.4778, 111.789, 231.073}, {64.4667, 
      118.856, 222.846}, {65.1889, 118.256, 222.923}, {68.5444, 120.411, 
      222.851}, {65.8889, 119.478, 222.84}, {67.7333, 120.811, 222.789}, {
      80.3444, 121.3, 239.4}, {55.7667, 117.111, 234.274}, {56.1778, 115.978, 
      234.388}, {55.3, 114.644, 235.629}, {54.5, 114.433, 235.619}, {53.1778, 
      115.367, 235.491}, {51.7111, 115.467, 230.797}, {56.0222, 116.4, 
      229.71}, {45.6111, 114.878, 228.326}, {46.7333, 115.911, 228.274}, {
      45.8222, 113.744, 228.431}, {47.5445, 115.478, 228.34}, {43.0222, 
      112.722, 227.268}, {42.9667, 114.867, 225.924}, {75.1222, 160.456, 
      182.512}, {58.4, 122.089, 187.597}, {59.3111, 121.389, 187.691}, {
      74.3222, 120.756, 188.269}, {72.9, 120.144, 188.273}, {64.5222, 148.067,
       186.69}, {69.3222, 122.4, 189.106}, {73.4778, 158.2, 186.117}, {
      49.9111, 144.089, 186.529}, {59.1889, 120.156, 188.948}, {60.3889, 
      120.156, 188.99}, {68.6, 144.689, 189.454}, {51.1667, 144.9, 188.828}, {
      57.0667, 164.644, 188.459}, {62.9, 163.511, 189.918}, {69.5333, 144.589,
       191.804}, {61.9556, 164.633, 190.956}, {61.9444, 162.711, 191.124}, {
      62.9445, 162.589, 191.17}, {59.9, 163.311, 191}, {75.6889, 134.333, 
      148.91}, {60.1, 103.311, 162.66}, {69.4556, 149.656, 158.93}, {61.6556, 
      127.011, 181.49}, {56.3222, 166.278, 189.446}, {67.6778, 102.911, 
      151.381}, {58.3889, 127.722, 182.469}, {55.0667, 125.567, 184.866}, {
      56.0667, 124.844, 184.964}, {69.8333, 164.844, 183.099}, {64.6445, 
      114.8, 201.203}, {58.6333, 142.122, 198.601}, {54.6778, 140.278, 
      198.624}, {54.1667, 141.311, 198.517}, {56.6667, 139.967, 199.874}, {
      57.9667, 141.211, 199.812}, {64.0667, 144.478, 199.739}, {71.9667, 
      161.156, 200.864}, {72.3445, 160.733, 200.916}, {72.7556, 159.711, 
      201.019}, {63.7333, 143.244, 203.314}, {65.0333, 145.389, 204.327}, {
      64.6111, 142.1, 204.6}, {65.2778, 142.122, 205.778}, {68.0333, 122.256, 
      222.672}, {50.4556, 115.167, 229.624}, {43.7889, 148.178, 190.592}, {
      56.3111, 161.889, 189.829}, {58.1333, 162.278, 189.858}, {
      49.5556, 145.822, 191}, {72.1, 113.856, 228.184}, {68.5333, 143.133, 
      205.802}, {51.7222, 145.422, 193.437}, {59.2, 162.078, 191.084}, {
      60.0222, 162.189, 191.103}, {65.0445, 139.544, 145.772}, {68.6333, 
      103.022, 147.924}, {82.4111, 106.5, 148.101}, {64.6222, 140.578, 
      143.341}, {63.8222, 138.222, 143.52}, {57.6222, 127.067, 143.126}, {
      69.7222, 102.533, 145.696}, {81.8222, 105.689, 144.687}, {82.3667, 
      106.422, 143.472}, {80.1222, 104.067, 141.289}, {72.9222, 103.867, 
      141.056}, {71.2667, 108.556, 139.432}, {74.3333, 105.7, 138.634}, {
      74.7222, 105.1, 138.701}, {77.2667, 104.378, 138.853}, {72.2111, 
      108.456, 138.319}, {67.2222, 103.333, 150.173}, {75.0333, 134.122, 
      147.75}, {40.6889, 147.056, 189.427}, {70.7556, 102.433, 144.586}, {
      65.8111, 113.6, 202.503}, {72.2667, 107.344, 203.276}, {76.9445, 
      150.989, 150.974}, {70.9445, 152.844, 154.069}, {
      67, 152.533, 153.958}, {75.1, 150.878, 154.386}, {72.8778, 165.356, 
      194.739}, {68.5333, 151.422, 139.049}, {68.2333, 175.4, 182.119}, {70.3,
       183.278, 181.501}, {70.8889, 182.656, 181.577}, {76.1111, 175.9, 
      183.504}, {76.3778, 178.678, 184.426}, {76.5889, 179.589, 184.353}, {
      76.0889, 179.978, 184.301}, {76.9667, 181.733, 185.349}, {77.8222, 
      180.4, 186.65}, {71.4111, 186.644, 187.033}, {69.2667, 183.567, 
      187.229}, {68.6778, 183.778, 187.19}, {69.2333, 176.622, 179.737}, {
      73.1556, 186.433, 189.439}, {69.1, 181.611, 192.029}, {69.6778, 180.178,
       195.656}, {71.5889, 180.578, 196.841}, {70.0889, 180.067, 199.143}, {
      69.9556, 175.878, 202.986}, {65.5222, 137.211, 137.879}, {63.3445, 
      145.989, 218.107}, {70.7889, 165.311, 216.674}, {72.3445, 170.733, 
      216.253}, {73.0445, 170.944, 216.26}, {71.5111, 172.278, 221.896}, {
      72.4444, 172.067, 221.946}, {64.2445, 147.522, 223.808}, {63.2667, 
      145.156, 222.811}, {64.1889, 143.911, 225.277}, {67.7778, 145.467, 
      227.577}, {73.2333, 171.644, 225.476}, {72.6111, 170.633, 225.542}, {
      72.3222, 173.689, 225.264}, {72.0889, 168.189, 217.638}, {55.4667, 
      163.289, 208.217}, {57.3889, 163.889, 208.231}, {48.7222, 147.633, 
      209.351}, {59.1778, 164.922, 209.358}, {58.2556, 163.478, 209.453}, {
      59.2556, 163.678, 209.47}, {62.6111, 164.922, 209.478}, {66.5778, 168.3,
       209.321}, {69.1222, 173.1, 208.99}, {68.5111, 172.378, 209.031}, {
      71.4667, 144.567, 211.569}, {62.4222, 145.789, 212.301}, {65.6222, 
      167.167, 210.541}, {51.2889, 147.111, 211.797}, {74.3778, 178.033, 
      189.047}, {75.7, 174.467, 189.406}, {75.2889, 172.722, 189.543}, {
      66.9333, 160.033, 190.362}, {73.2333, 158.444, 219.844}, {76.5333, 
      162.067, 216.602}, {78.1, 163.3, 216.712}, {81.9556, 169.144, 205.38}, {
      84.8333, 165.011, 206.749}, {90.1222, 163.089, 205.951}, {87.5889, 
      162.433, 206.942}, {87.5889, 164.144, 206.942}, {82.7222, 163.789, 
      204.28}, {83.3667, 166.256, 206.647}, {79.5, 167.622, 205.208}, {
      80.8889, 168.089, 205.304}, {79.1222, 168.678, 205.181}, {83.8333, 
      167.311, 205.511}, {80.4778, 182.456, 197.163}, {82.1222, 182.844, 
      194.958}, {79.0444, 182.278, 193.59}, {73.4222, 181.233, 192.044}, {
      75.9333, 184.667, 188.731}, {76.7889, 186.289, 187.639}, {75.6889, 
      188.2, 185.241}, {75.2222, 191.367, 179.416}, {76.5556, 194.811, 
      177.189}, {78.9889, 194.811, 176.191}, {85.6333, 167.411, 188.257}, {
      89.0889, 154.856, 189.667}, {91.8445, 154, 189.86}, {87.6333, 153.633, 
      197.679}, {84.3889, 154.578, 197.451}, {86.6111, 153.511, 195.287}, {
      84.9444, 172.2, 187.057}, {88.0667, 173.911, 186.107}, {70.4, 159.778, 
      182.566}, {64.8556, 163.811, 185.652}, {67.9556, 160.544, 183.548}, {
      67.7556, 161.6, 183.533}, {88.1778, 187.9, 166.414}, {88.0889, 185.3, 
      167.561}, {88.2222, 178.033, 164.097}, {91.7445, 179.933, 163.177}, {
      95.0889, 183.178, 162.258}, {96.6667, 180.978, 163.521}, {99.8333, 
      179.256, 163.742}, {97.5111, 178.389, 161.274}, {100.478, 174.644, 
      161.481}, {75.8889, 165.589, 143.536}, {84.8778, 180.711, 156.902}, {
      85.9111, 178.411, 160.462}, {87.1333, 183.956, 155.907}, {84.9556, 
      182.333, 155.754}, {75.2111, 152.678, 163.202}, {65.2333, 149.056, 
      206.547}, {78.6556, 151.633, 202.843}, {75.4333, 151.044, 203.771}, {
      70.8889, 147.244, 202.3}, {78.0111, 154.6, 205.12}, {74.1778, 161.967, 
      139.942}, {74.7222, 167.622, 136.491}, {73.2222, 143.1, 131.761}, {
      76.1778, 146.256, 130.815}, {83.0778, 146.422, 132.45}, {87.9889, 
      145.456, 138.588}, {69.2, 146.078, 137.273}, {70.7778, 147.611, 
      137.384}, {62.5667, 136.722, 128.712}, {66.2111, 138.144, 130.118}, {
      64.8445, 137.856, 130.023}, {68.1889, 134.111, 130.256}, {67.4222, 
      131.122, 131.371}, {68.9778, 127, 131.48}, {54.9889, 140.344, 
      146.713}, {86.4556, 131.656, 155.876}, {87.9333, 132.889, 154.826}, {
      89.3889, 131.344, 153.76}, {86.8889, 126.956, 158.226}, {83.0667, 
      131.656, 157.959}, {80.5889, 130.722, 157.786}, {80.0445, 133.389, 
      160.067}, {76.6889, 131.767, 159.832}, {71.8222, 140.2, 161.798}, {
      71.0333, 133.989, 162.91}, {75.6556, 133.778, 162.081}, {68.9889, 
      123.944, 152.333}, {68.0556, 128.433, 192.836}, {63.1333, 128.933, 
      192.491}, {59.6556, 128.833, 191.097}, {51.7, 126.944, 190.54}, {
      46.6778, 122.944, 190.189}, {69.8333, 130.833, 180.207}, {67.7222, 
      134.767, 176.586}, {47.4778, 134.422, 164.736}, {66.4556, 127.778, 
      164.911}, {82.6, 133.189, 160.246}, {65.6444, 151.556, 225.108}, {
      68.7667, 153.267, 224.173}, {66.2889, 147.822, 211.246}, {69.6445, 
      167.344, 196.42}, {68.6444, 161.411, 189.39}, {63.2111, 143.133, 
      144.969}, {90.6333, 151.611, 195.568}, {47.7889, 119.011, 179.833}, {
      87.4333, 144.867, 133.923}, {61.3667, 158.278, 190.048}, {73.6333, 
      163.7, 188.587}, {76.2889, 159.956, 144.73}, {65.2556, 143.233, 
      143.959}, {43.7667, 125.844, 224.744}, {81.3889, 161.667, 213.469}, {
      77.8222, 105.756, 209.747}, {83.3889, 162.433, 208.969}, {75.0667, 
      112.456, 202.608}, {73.1, 110.078, 202.47}, {88.3778, 102.178, 
      200.066}, {85.8333, 104.956, 199.888}, {72.7889, 108.533, 201.281}, {
      65.3222, 105.211, 196.133}, {68.9222, 116.2, 167.404}, {74.9333, 
      112.256, 155.07}, {70.5222, 109.6, 157.081}, {74.1111, 107.389, 
      204.861}, {56.1222, 100.622, 173.469}, {82.3667, 95.5889, 174.152}, {
      57.6667, 96.0222, 171.257}, {76.8111, 113.9, 162.162}, {72.4667, 
      146.633, 132.877}, {73.6111, 127.489, 126.01}, {78.7667, 140.122, 
      121.73}, {77.5333, 125.1, 119.324}, {71.1444, 124.622, 118.877}, {
      79.9222, 130.256, 119.491}, {85.7889, 129.089, 118.733}, {75.8556, 
      144.144, 116.886}, {62.6222, 123.978, 146.094}, {66.6667, 110.356, 
      142.904}, {65.0889, 107.3, 142.794}, {70.9445, 106.244, 145.524}, {80.4,
       142.033, 125.317}, {81.4333, 133.889, 121.916}, {74.7111, 127.767, 
      120.279}, {85.6, 131.489, 118.72}, {68.4889, 107.489, 165.053}, {
      73.4222, 131.322, 125.982}, {68.5778, 129.711, 130.283}, {75.7778, 
      175.656, 128.452}, {75.8778, 172.211, 128.46}, {76.5222, 168.656, 
      138.939}, {73, 159.578, 141.012}, {74.7778, 158.133, 141.138}, {62.2333,
       148.789, 228.353}, {67.2667, 173.767, 195.087}, {62.5778, 163.156, 
      179.699}, {86.3556, 176.6, 169.76}, {70, 112.144, 154.724}, {82.2556, 
      156.211, 161.374}, {81.0667, 156.778, 161.292}, {79.6111, 157.444, 
      161.189}, {80.2, 160.622, 161.216}, {78.9111, 161.578, 161.127}, {
      79.4111, 162.811, 161.161}, {80.8889, 164.456, 161.264}, {90.3889, 
      183.767, 157.288}, {84.0111, 151.611, 147.59}, {79.1889, 154.778, 
      147.253}, {71.8, 144.244, 108.489}, {82.2556, 154.022, 199.622}, {
      73.9333, 151.056, 164.266}, {70.9778, 137.8, 231.419}, {63.6556, 
      135.089, 225.39}, {65.2667, 133.489, 224.274}, {47.8, 143.1, 208.441}, {
      48.6, 145.478, 208.611}, {77.9667, 135.633, 221.748}, {73.1, 134.089, 
      222.512}, {67.5111, 134.989, 229.984}, {74.6445, 144.511, 236.38}, {
      77.0333, 147.222, 237.756}, {79.7, 148, 242.344}, {78.8889, 148.067, 
      238.989}, {61.8667, 134.422, 223.044}, {60.0556, 135.522, 223.008}, {
      70.7889, 153.667, 214.626}, {73.5778, 159.1, 211.749}, {74.8222, 
      155.856, 210.541}, {70.2556, 153.778, 212.391}, {72.1778, 163.7, 
      208.623}, {59.1889, 151.278, 206.178}, {57.1778, 157.4, 203.086}, {
      56.4778, 156.333, 206.306}, {62.6333, 160.044, 198}, {61.8333, 157.1, 
      197.8}, {57.7111, 159.233, 196.598}, {60.6222, 155.267, 196.538}, {
      53.3222, 159.322, 198.572}, {65.5556, 131.467, 197.722}, {60.6556, 
      133.044, 197.55}, {57.8444, 134.922, 197.503}, {58.4667, 137.011, 
      197.648}, {60.7889, 143.678, 191.512}, {59.2889, 142.756, 192.499}, {
      50.0445, 150.256, 212.258}, {64.6667, 147.356, 209.553}, {
      69.8222, 147, 208.706}, {50.9111, 159.378, 202.863}, {54.8889, 161.467, 
      187.757}, {71.4222, 158.878, 188.484}, {50.8, 156.078, 183.94}, {
      74.6333, 162.756, 181.147}, {72.0889, 163.533, 181.056}, {52.8222, 
      159.256, 182.016}, {68.2333, 134.4, 181.493}, {75.2778, 135.044, 
      180.798}, {68.7778, 132.378, 178.099}, {71.0333, 138.144, 178.526}, {
      72.3778, 140.011, 178.697}, {71.4333, 135.189, 179.503}, {69.9889, 
      134.911, 179.413}, {70.5333, 136.889, 179.547}, {65.6889, 132.078, 
      177.921}, {74.6222, 161.633, 177.772}, {51.9556, 160.278, 177.611}, {
      70.6889, 163.456, 176.563}, {69.5, 161.856, 173.101}, {69.3111, 158.978,
       172.937}, {77.1889, 161.533, 175.701}, {52.5222, 158.756, 184.173}, {
      66.3445, 134.533, 182.501}, {70.2222, 134.289, 181.591}, {72.3667, 
      164.256, 184.408}, {71.7667, 161.4, 182.024}, {64.9667, 161.489, 
      191.584}, {60.5111, 164.467, 191.51}, {57.0222, 159.744, 192.174}, {
      67.4667, 161.711, 204.954}, {77.8778, 163, 211.083}, {55.1222, 156.878, 
      209.562}, {59.7778, 155.622, 210.84}, {61.8222, 149.378, 208.413}, {
      75.2111, 154.656, 217.111}, {73.5889, 158.256, 218.318}, {79.5222, 
      157.111, 219.668}, {83.0667, 160.467, 220.032}, {74.2, 160.922, 
      220.711}, {76.0556, 153.833, 221.52}, {77.4111, 152.822, 223.741}, {
      71.6111, 172.244, 184.796}, {71.3222, 177.089, 185.04}, {79.5222, 
      173.167, 188.574}, {70.7778, 185.444, 188.773}, {73.9778, 170.211, 
      193.624}, {77.3667, 178.789, 193.161}, {77.3111, 175.222, 190.768}, {
      71.3445, 163.711, 186.523}, {76.3556, 176.189, 195.183}, {76.3445, 
      180.244, 195.4}, {77.0333, 181.433, 197.699}, {78.0667, 182.956, 
      198.934}, {79.6, 189.622, 202.687}, {80.6556, 193.2, 205.132}, {79.4889,
       195.567, 187.557}, {76.7, 170.667, 238.989}, {75.6, 171.822, 
      235.687}, {74.6556, 169, 234.396}, {76.5556, 175.156, 234.823}, {
      77.7444, 176.656, 232.751}, {71.5778, 173.467, 232.258}, {71.6111, 
      164.556, 231.781}, {82.7222, 182.5, 233.324}, {82.8111, 183.789, 
      233.398}, {78.7778, 178.356, 230.691}, {70.8778, 164.633, 228.44}, {
      72.9, 163.056, 226.257}, {72.5556, 162.278, 223.993}, {84.4333, 183.067,
       230.138}, {86.2, 183.367, 228.041}, {74.6, 199.389, 224.984}, {78.3556,
       189.778, 224.667}, {74.7, 174.733, 221.476}, {81.7889, 179.2, 
      219.869}, {77.8667, 197.967, 221.768}, {80.0778, 196.311, 219.596}, {
      86.0111, 204.689, 219.256}, {83.7889, 202.244, 220.108}, {79.9111, 
      181.433, 220.99}, {78.3667, 181.544, 220.914}, {71.7889, 177.689, 
      218.164}, {71.9333, 179.311, 211.646}, {72.8222, 173.8, 210.298}, {
      66.0111, 174.8, 209.994}, {66.4333, 177.944, 209.084}, {62.4111, 177.6, 
      207.756}, {56.0667, 171.156, 207.078}, {58.5333, 176.933, 208.617}, {
      75.3111, 179.233, 230.557}, {78.0889, 184.944, 229.906}, {75.9111, 
      189.544, 215.717}, {79.8, 191.922, 216.048}, {79.0889, 194.211, 
      216.132}, {79.7778, 189.667, 211.511}, {63.7333, 181.133, 204.7}, {
      61.4222, 187.044, 203.794}, {65.7667, 175.911, 207.84}, {64.3667, 
      178.733, 206.803}, {59.6445, 171.844, 199.574}, {62.9111, 171.244, 
      199.713}, {66.8333, 168.967, 199.797}, {70.2778, 167.389, 199.893}, {
      74.6111, 173.4, 197.142}, {74.7889, 170.911, 197.018}, {62.6, 191.444, 
      195.28}, {98.8889, 225.6, 204.508}, {84.0778, 211.678, 204.102}, {
      81.5444, 210.689, 203.916}, {86.2222, 212.522, 203.144}, {87.9333, 
      215.3, 203.383}, {87.7222, 213.867, 202.196}, {93.2556, 217.444, 
      202.677}, {97.0778, 218.033, 202.908}, {90.4333, 216.822, 199.197}, {
      91.1111, 214.933, 196.916}, {93.6445, 215.011, 193.753}, {91.3667, 
      213.422, 193.549}, {90.9889, 210.8, 192.289}, {92.5, 213.567, 
      189.202}, {90.2333, 211.744, 185.687}, {82.6667, 203.767, 231.153}, {
      78.0111, 175.9, 226.11}, {75.5333, 191.556, 224.614}, {71.9556, 195.778,
       223.55}, {74.5333, 172.389, 224.638}, {75.9667, 175.456, 224.877}, {
      76.1222, 180.111, 227.339}, {50.0556, 165.556, 205.348}, {75.1222, 
      176.244, 211.648}, {69.5445, 194.178, 210.117}, {67.1445, 191.256, 
      210.934}, {66.4333, 196.456, 212.274}, {73.5111, 200.078, 209.54}, {
      63.7556, 194.156, 216.424}, {65.5333, 177.378, 212.306}, {51.4889, 
      173.622, 209.17}, {77.3889, 197.856, 208.509}, {76.6556, 199.656, 
      208.568}, {81.6111, 196.833, 207.576}, {84.2556, 197.622, 207.758}, {
      79.2556, 196.933, 207.458}, {83.1222, 212.589, 208.499}, {76.5667, 
      205.6, 206.682}, {78.6111, 199.744, 200.962}, {81.6333, 196.311, 
      202.037}, {80.2778, 195.333, 201.913}, {86.7445, 199.133, 203.57}, {
      89.6333, 201.1, 206.026}, {94.6, 205.178, 206.504}, {67.8333, 164.444, 
      202.921}, {61.8556, 189.167, 197.317}, {89.5, 208.2, 197.586}, {78.5778,
       199.067, 191.01}, {78.2111, 195.989, 190.827}, {64.9889, 193.833, 
      187.803}, {56.8778, 166.756, 188.143}, {69.2445, 194.989, 184.789}, {
      84.3556, 206.044, 182.859}, {82.3778, 204.878, 182.692}, {88.6333, 
      196.322, 181.462}, {90.1889, 209.522, 183.351}, {90.4556, 196.011, 
      179.343}, {95.4, 206.756, 175.763}, {95.9778, 205.867, 173.546}, {
      95.2445, 202.7, 173.338}, {92.4111, 198.022, 175.139}, {96.1889, 
      203.244, 174.516}, {82.7, 167.9, 206.084}, {85.2778, 198.911, 
      200.167}, {90.0333, 204.289, 196.29}, {86.5778, 207.678, 184.178}, {
      82.1778, 195.3, 183.284}, {80.2, 201.489, 182.398}, {64.5333, 194.411, 
      220.879}, {65.4222, 194.844, 214.336}, {62.3444, 183.456, 203.651}, {
      59.1556, 186.578, 194.838}, {66.5889, 185.444, 188.554}, {63.7778, 
      185.933, 188.433}, {89.4556, 210.278, 189.966}, {70.3111, 195.344, 
      183.764}, {67.0333, 194.056, 183.524}, {73.2556, 141.9, 235.064}, {
      86.6111, 160.467, 220.218}, {85.0556, 161.067, 220.169}, {75.7111, 
      161.067, 219.679}, {71.9333, 147.256, 209.929}, {79.2445, 162.389, 
      174.756}, {65.1445, 152.389, 214.261}, {73.1111, 151.344, 213.524}, {
      80.0778, 164.211, 209.064}, {66.0667, 121.1, 214.836}, {55.1445, 
      117.889, 212.991}, {62.6445, 121.122, 210.243}, {62.6556, 117.156, 
      210.031}, {64.9111, 118.811, 206.94}, {66.4445, 103.789, 191.889}, {
      68.8889, 117.589, 190.54}, {53.1556, 123.456, 193.343}, {68.2111, 
      116.289, 192.65}, {65.4556, 105.378, 186.408}, {66.2556, 99.0889, 
      185.012}, {60.9445, 98.3111, 180.279}, {58.6333, 99.1333, 175.788}, {
      50.9333, 129.3, 168.186}, {70.3333, 125.511, 167.9}, {70.7333, 110.022, 
      163.778}, {71.8222, 110.133, 163.84}, {68.2667, 103.344, 162.191}, {
      58.5667, 99.9667, 161.501}, {49.1222, 118.656, 160.909}, {47.8444, 
      118.556, 160.836}, {45.0333, 116.278, 160.567}, {55.0667, 136.478, 
      162.173}, {70.0111, 131.689, 163.8}, {60.3778, 137.211, 158.077}, {
      64.6445, 135.3, 154.899}, {75.9778, 118.567, 231.764}, {74.6222, 
      120.056, 231.773}, {73.7, 123.411, 231.906}, {73.4111, 125.7, 
      232.012}, {73.4889, 129.078, 232.198}, {78.6222, 124.833, 230.023}, {
      77.0333, 126.356, 231.123}, {78.7333, 116.811, 229.599}, {80.1889, 
      113.689, 226.201}, {83.3333, 118.511, 225.533}, {80.8222, 124.433, 
      227.912}, {81.0778, 116.889, 229.727}, {82.4667, 119.089, 227.712}, {
      81.2889, 122.567, 227.837}, {79.7222, 116.089, 226.306}, {75.8778, 
      137.856, 221.757}, {76.3333, 136.167, 221.691}, {70.0445, 120.733, 
      218.341}, {73.6556, 123.011, 218.653}, {74.2556, 124.656, 217.654}, {
      68.6556, 117.822, 216.994}, {71.1667, 109.044, 217.774}, {70.1333, 
      109.7, 216.637}, {69.3222, 108.278, 211.021}, {68.0778, 110.611, 
      212.179}, {64.0556, 112.522, 207.657}, {63.4111, 113.022, 207.649}, {
      62.1333, 113.211, 207.593}, {74.5667, 125.356, 215.509}, {77.1778, 
      124.722, 208.997}, {71.1667, 108.9, 208.937}, {72.3222, 107.967, 
      207.847}, {73.5222, 105.4, 205.573}, {72.6445, 107.022, 206.713}, {
      78.1111, 100.3, 206.64}, {79.0111, 107.222, 207.058}, {81.9222, 104.456,
       207.062}, {81.1889, 103.456, 206.97}, {80.2333, 100.311, 204.552}, {
      74.7778, 103.878, 204.457}, {72.9778, 123.533, 198.801}, {68.2222, 
      126.256, 197.583}, {67.9556, 119.456, 200.52}, {70.6889, 123.522, 
      200.88}, {63.8445, 110.2, 188.78}, {61.1333, 100.867, 184.84}, {64.1222,
       106.5, 181.983}, {70.7333, 114.233, 180.544}, {67.6556, 112.244, 
      180.277}, {66.8889, 98.5, 182.8}, {65.3889, 103.033, 185.179}, {58.7889,
       124.244, 188.168}, {53.6444, 124.778, 189.026}, {67.3111, 128.956, 
      195.48}, {68.7778, 118.233, 197.183}, {67.4222, 106.767, 192.099}, {
      66.3111, 103.956, 173.15}, {63.7778, 99.0667, 169.44}, {61.7445, 
      94.9667, 168.014}, {73.3667, 125.456, 166.957}, {69.3111, 106.089, 
      164.592}, {63.6222, 104.456, 165.322}, {74.4111, 115.078, 164.241}, {
      71.2556, 112.6, 163.943}, {60.0111, 98.3111, 164.803}, {59.6111, 
      99.9667, 163.757}, {64.8556, 97.2889, 169.401}, {66.8222, 135.967, 
      161.662}, {71.7222, 133.867, 161.807}, {73.8, 134.822, 158.652}, {
      66.0111, 134.356, 156.02}, {75.4445, 138.089, 153.4}, {77.3889, 138.2, 
      151.308}, {67.3, 135.078, 159.424}, {55.6111, 138.878, 160.131}, {
      54.9444, 133.411, 164.202}, {53.0667, 132.144, 165.137}, {53.2333, 
      111.911, 170.69}, {46.8222, 127.456, 171.187}, {46.0778, 126.256, 
      173.283}, {47.9222, 119.922, 173.04}, {44.1333, 118.967, 173.89}, {
      46.5222, 123.767, 175.371}, {44.6556, 121.633, 176.26}, {50.8, 125.233, 
      170.16}, {53.8, 126.922, 170.408}, {52.7, 127.122, 170.361}, {51.1667, 
      126.833, 170.266}, {60.8111, 123.389, 173.901}, {57.0222, 112.989, 
      173.147}, {56.2778, 109.278, 171.808}, {62.8667, 117.6, 172.599}, {
      62.3778, 124.9, 169.65}, {66.2667, 128.633, 166.756}, {55.5556, 115.656,
       173.212}, {61.8445, 119.967, 174.872}, {61.8111, 128.856, 177.546}, {
      62.6667, 130.544, 179.896}, {62.1111, 95.7222, 176.902}, {61.2556, 
      93.8667, 172.344}, {64.7333, 98.3556, 171.667}, {65.7444, 99.2778, 
      171.769}, {67.6111, 105.456, 165.584}, {71.1333, 167.1, 228.586}, {
      53.9667, 114.633, 210.556}, {58.6, 114.333, 210.783}, {56.4111, 114.933,
       210.7}, {62.6667, 118.889, 211.24}, {69.7778, 122.256, 204.064}, {
      68.1222, 120.444, 202.78}, {56.4778, 120.644, 192.269}, {61.6445, 
      119.011, 185.837}, {47.4111, 156.033, 182.659}, {71.2333, 175.078, 
      184.928}, {61.6333, 122.367, 177.189}, {60.6445, 100.578, 180.386}, {
      62.7, 97.7778, 179.242}, {84.8667, 85.5111, 169.819}, {84.5111, 88.3778,
       169.954}, {82.8778, 89.3667, 169.921}, {74.3222, 192.611, 211.383}, {
      78.2444, 193.222, 197.294}, {63.9333, 131.422, 197.636}, {62.9445, 
      131.911, 197.61}, {58.3667, 133, 197.428}, {66.4333, 160.344, 191.6}, {
      66.0778, 116.533, 215.691}, {66.8111, 117.322, 215.771}, {69.6445, 
      159.456, 208.263}, {41.2667, 121.244, 174.961}, {63.1778, 136.111, 
      151.551}, {63.9667, 135.622, 151.567}, {58.5111, 116, 213.272}, {
      57.3889, 115.067, 213.021}, {61.7556, 124.833, 214.834}, {60.9778, 
      126.744, 215.019}, {60.8778, 129.311, 215.364}, {60.7333, 117.911, 
      212.424}, {60.4667, 114.489, 211.928}, {60.5333, 112.111, 210.23}, {
      62.2889, 105.922, 200.044}, {65.1, 108.867, 200.742}, {70.7889, 112.7, 
      201.872}, {67.3111, 107.267, 200.76}, {65.8556, 107.222, 200.593}, {
      73.7445, 99.1667, 198.941}, {68.6889, 109.6, 198.488}, {70.7, 103.322, 
      197.829}, {70.1556, 102.3, 197.641}, {70.8, 122.911, 199.197}, {66.8778,
       107.167, 193.882}, {63.2667, 102.744, 190.161}, {68.8222, 104.111, 
      189.563}, {69.7667, 102.3, 186.704}, {50.4222, 116.811, 185.316}, {
      52.1222, 117.889, 185.643}, {52.9778, 118.533, 185.822}, {56.3556, 
      121.411, 186.578}, {48.3111, 122.744, 185.916}, {48.6556, 123.856, 
      186.106}, {50.1222, 122.522, 184.71}, {62.4333, 121.767, 185.902}, {
      61.9111, 122.6, 185.961}, {69.7333, 119.489, 186.354}, {66.4556, 
      118.389, 185.857}, {64.7333, 120.278, 185.937}, {64.2667, 119.622, 
      185.797}, {62.7333, 119.122, 185.567}, {61.5111, 118.078, 185.293}, {
      56.9778, 118.211, 183.486}, {61, 118.878, 182.636}, {65.8111, 122.711, 
      183.673}, {55.8, 131.344, 178.371}, {49.5889, 94.8445, 168.567}, {
      49.9444, 99.9889, 169.318}, {50.5222, 96.5111, 167.547}, {55.4, 91.7889,
       167.406}, {51.3445, 92.2222, 165.676}, {58.5222, 101.256, 166.317}, {
      57.0333, 116.022, 162.762}, {73.8333, 89.7333, 130.943}, {71.5, 91.7778,
       130.979}, {69.9667, 98.0778, 131.69}, {74.8778, 97.3889, 132.113}, {
      64.1222, 100.833, 131.457}, {63.6444, 100.256, 136.771}, {63.2111, 
      98.9556, 136.545}, {62.5, 97.2, 136.226}, {63.3556, 93.2667, 135.771}, {
      68.0667, 90.9222, 137.308}, {62.6222, 136.444, 158.021}, {61.4889, 
      134.678, 159.007}, {60.2444, 133.989, 158.782}, {59.8222, 134.5, 
      175.138}, {56.5667, 122.156, 182.623}, {50.3667, 125.189, 186.47}, {
      52.7, 125.067, 192.133}, {51, 128.244, 192.401}, {53.6222, 130.967, 
      193.053}, {49.6333, 126.367, 192}, {70.9111, 121.556, 194.931}, {
      62.3111, 124.811, 194.481}, {57.3222, 124.656, 193.933}, {62.4778, 
      110.144, 204.721}, {71.4778, 125.678, 210.53}, {65.3778, 124.478, 
      212.454}, {65.9667, 123.756, 212.419}, {59.9, 121.556, 212.843}, {
      63.1222, 107.322, 197.597}, {69.7778, 104.4, 197.887}, {52.5889, 
      110.456, 169.696}, {52.1111, 111.556, 168.434}, {52.1222, 107.511, 
      169.241}, {73.4333, 96.8889, 129.176}, {72.6222, 95.2, 128.858}, {
      71.4111, 93.7111, 128.524}, {69.3111, 92.9111, 128.192}, {63.0889, 
      99.5222, 128.453}, {40.0333, 128.756, 195.398}, {43.7667, 127.556, 
      195.626}, {79.7, 89.5667, 160.119}, {64.9444, 133.756, 217.766}, {
      59.3778, 112.822, 211.579}, {55.9, 128.133, 176.573}, {67.6778, 93.9667,
       124.087}, {57.0889, 123.722, 191.048}, {56.2445, 123.144, 190.882}, {
      60.4, 138.289, 168.93}, {81.2222, 149.856, 229.898}, {83.1778, 144.489, 
      229.361}, {84.1667, 145.444, 228.227}, {82.3445, 123.767, 225.036}, {
      82.3667, 125.7, 225.304}, {84.4445, 122.444, 225.071}, {81.4222, 
      122.367, 224.739}, {83.6778, 120.022, 224.657}, {82.0222, 146.478, 
      226.776}, {80.9111, 145.522, 226.533}, {80.5667, 146.711, 226.657}, {
      79.6333, 127.933, 222.594}, {81.7333, 132.678, 222.116}, {77.4111, 
      141.578, 221.527}, {79.6889, 120.033, 218.791}, {78.7111, 144.1, 
      220.649}, {79.8556, 144.767, 220.864}, {79.2, 146.789, 221.076}, {
      79.9556, 147.244, 221.216}, {83.8445, 126.022, 226.864}, {86.5, 127.933,
       227.417}, {79.4333, 122.4, 220.448}, {78.4556, 124.667, 220.666}, {
      79.1222, 127.278, 221.094}, {79.5333, 126.622, 221.052}, {80.9556, 
      130.267, 221.702}, {81.6, 131.022, 221.876}, {82.3778, 134.822, 
      221.117}, {81.0778, 138.089, 221.432}, {79.8111, 138.967, 222.783}, {
      79, 139.956, 222.838}, {78.8556, 141.422, 223.028}, {79.6, 132.067, 
      221.811}, {79.2778, 148.622, 219.972}, {81.8667, 118.9, 216.132}, {
      81.9222, 116.789, 214.493}, {81.2333, 115.389, 212.867}, {81.9556, 
      112.167, 212.496}, {85.8778, 99.7, 208.457}, {85.1889, 97.6556, 
      208.101}, {81.5, 107.956, 207.783}, {81.8556, 108.856, 207.94}, {81.9, 
      109.978, 208.099}, {83.2889, 92.1334, 177.198}, {86.0333, 94.5111, 
      177.818}, {86.5445, 95.4445, 178.001}, {87.3111, 96.5, 175.498}, {
      84.4556, 90.1445, 174.317}, {87.6, 94.0222, 175.184}, {67.7222, 107.933,
       194.073}, {73.9222, 123.011, 196.813}, {66.7889, 133.844, 196.201}, {
      69.8445, 122.256, 196.286}, {67.3333, 122, 195.986}, {89.0111, 128.956, 
      208.756}, {88.7667, 131.156, 210.39}, {93.6222, 133.689, 211.256}, {
      86.4333, 131.089, 210.143}, {84.2333, 130.011, 209.756}, {69.8667, 
      136.767, 210.549}, {82.1, 127.556, 211.911}, {77.5556, 139.467, 
      214.456}, {66.4445, 137.2, 212.968}, {78.2444, 141.711, 214.837}, {79.4,
       142.011, 215.002}, {82.7333, 99.4222, 209.448}, {81.1222, 100.944, 
      209.483}, {79.9778, 102.022, 209.522}, {79.2445, 103.456, 209.646}, {
      80.4333, 113.7, 212.552}, {81.8889, 114.2, 212.771}, {83.6444, 111.311, 
      212.559}, {82.9333, 109.822, 212.279}, {65.3556, 134.611, 213.854}, {
      63.3556, 135.1, 213.713}, {64.4778, 134.111, 213.697}, {62.9889, 
      132.878, 213.373}, {79.8111, 128.222, 214.494}, {81.9445, 136.711, 
      222.704}, {77.4111, 154.733, 216.556}, {79.7667, 156.822, 217.082}, {
      75.3778, 156.333, 216.553}, {78.8889, 150.733, 217.516}, {82.6889, 
      151.933, 230.336}, {83.3445, 143.111, 229.184}, {65.3778, 136.344, 
      214.096}, {66.5444, 139.8, 213.336}, {66.4, 142.822, 213.741}, {81.4667,
       142.611, 213.937}, {67.6333, 154.533, 214.127}, {69.2667, 124.622, 
      202.002}, {51.0222, 157.967, 193.811}, {59.3222, 148.556, 185.206}, {
      60.8333, 147.578, 185.231}, {54.9444, 146.033, 184.398}, {55.0222, 
      144.278, 184.161}, {50.1667, 158.044, 185.557}, {48.7889, 158.189, 
      185.432}, {50.4111, 156.756, 185.404}, {60.8111, 159.989, 186.946}, {
      55.7444, 159.767, 186.382}, {51.9778, 159.011, 185.88}, {52.1667, 
      153.322, 183.747}, {51.9, 154.689, 183.909}, {50.9667, 151.433, 
      183.361}, {57.4667, 147.478, 183.498}, {57.5778, 160, 183.894}, {
      64.6889, 161.311, 183.458}, {64.7111, 160.478, 183.347}, {62.8778, 
      160.244, 183.12}, {54.3889, 146.578, 180.333}, {58.5222, 136.311, 
      176.617}, {57.5556, 136, 176.472}, {60.8, 135.356, 176.723}, {60.0111, 
      139.289, 175.822}, {60.2778, 139.956, 175.94}, {61.8445, 143.311, 
      172.493}, {68.5556, 143.156, 170.463}, {68.2778, 145.533, 170.763}, {
      67.3667, 148.522, 171.081}, {63.8445, 146.778, 170.469}, {66.3333, 
      147.678, 170.856}, {67.2, 146.7, 169.448}, {62.8222, 144.456, 
      168.676}, {63.5, 142.256, 168.441}, {42.4111, 163.167, 167.753}, {
      55.6444, 162.267, 167.657}, {46.2889, 161.256, 165.182}, {59.5111, 
      163.944, 166.948}, {62.6111, 166.811, 167.671}, {53.5667, 161.022, 
      164.552}, {69.1667, 155.878, 165.481}, {68.7445, 158.411, 165.789}, {
      67.9222, 159.778, 165.891}, {66.8333, 160.033, 165.812}, {67.1556, 
      164.467, 166.46}, {66.1556, 167.456, 166.768}, {74.1556, 149.756, 
      163.794}, {59.9778, 156.711, 161.9}, {46.2445, 165.778, 161.711}, {
      72.7333, 163.967, 164.249}, {74.2, 164.944, 163.189}, {55.8222, 159.356,
       160.479}, {56.8445, 158.178, 160.424}, {59.7111, 157.156, 157.856}, {
      63.8, 165.667, 158.099}, {65.6, 168.211, 157.277}, {67.9667, 164.956, 
      154.361}, {76.8111, 165.478, 155.362}, {58.9111, 157.878, 152.426}, {
      75.5333, 161.144, 151.9}, {58.1778, 161.367, 150.103}, {44.8222, 
      161.878, 162.384}, {41.3667, 165.078, 162.464}, {41.8778, 163.067, 
      163.606}, {39.7444, 162.911, 163.359}, {53.9778, 166.389, 147.644}, {
      56.9111, 168.4, 148.231}, {66.3556, 168.789, 151.992}, {42.3889, 
      161.533, 162.082}, {36.5333, 161.344, 161.439}, {40.9, 166.622, 
      162.63}, {45.5556, 165.111, 162.91}, {64.3, 141.556, 165.7}, {69.9111, 
      142.733, 166.453}, {73.4111, 156.011, 214.939}, {78.0333, 157.322, 
      215.603}, {65.9333, 155.7, 214.108}, {41.2111, 131.711, 197.294}, {
      61.6333, 165.022, 167.319}, {51.8889, 160.411, 165.654}, {47.5778, 
      159.367, 166.406}, {60.2556, 163.411, 171.03}, {67.9, 171.333, 
      144.35}, {63.4889, 169.444, 143.624}, {85.1111, 189.567, 158.211}, {
      74.6111, 184.111, 159.078}, {75.3111, 183.833, 159.114}, {75.7889, 
      216.9, 163.744}, {80.0667, 211.033, 164.732}, {71.8556, 186.944, 
      161.897}, {50.6889, 168.122, 158.424}, {59.8444, 169.122, 160.89}, {
      54.0222, 168.689, 160.218}, {55.0667, 169.256, 160.407}, {74.3889, 
      189.7, 165.273}, {75.6444, 189.533, 165.383}, {80.0556, 188.756, 
      165.74}, {68.6889, 214.089, 168.052}, {72.6333, 206.022, 167.35}, {
      76.7445, 200.978, 167.083}, {55.5333, 180.311, 163.351}, {67.6445, 
      212.022, 169.021}, {75.4, 182.722, 165.778}, {68.0333, 208.544, 
      169.93}, {68.8667, 200.467, 168.898}, {50.6222, 176.478, 165.019}, {
      52.9889, 178.489, 165.546}, {48.3333, 175.4, 164.628}, {45.8778, 171.1, 
      163.773}, {44.3111, 169.2, 163.346}, {43.0556, 168.8, 163.158}, {
      77, 204.933, 171.737}, {70.9333, 163.367, 165.341}, {56.1667, 169.667, 
      161.944}, {60.4333, 168.033, 159.438}, {76.4889, 217.533, 165.256}, {
      82.1, 210.444, 163.514}, {85.9, 207.978, 163.573}, {73.7, 214.5, 
      161.828}, {69.9, 215.422, 165.634}, {75.3889, 207.844, 165.163}, {
      45.1667, 163.811, 161.326}, {68.8556, 204.333, 170.798}, {75.0445, 
      200.367, 170.9}, {74.1333, 179.467, 169.272}, {73.5778, 178.8, 
      169.121}, {49.8667, 160.8, 164.132}, {44.6445, 160.2, 163.499}, {
      68.3889, 201.467, 173.079}, {82.2333, 196.344, 173.827}, {81.9222, 
      194.489, 173.538}, {84.7111, 200.189, 174.621}, {
      80, 200.978, 174.233}, {59.4778, 164.956, 167.083}, {75.1445, 180.867, 
      172.287}, {68.1444, 168.522, 169.841}, {43.1111, 164.022, 166.581}, {
      55.7111, 163.289, 167.804}, {73.6444, 201.522, 176.354}, {65.6333, 
      196.133, 176.129}, {64.9111, 195.011, 175.898}, {64.5445, 187.178, 
      174.776}, {65.0333, 188.2, 176.332}, {53.4667, 161.833, 171.462}, {44.4,
       162.2, 170.559}, {65.6778, 167.978, 170.871}, {81.2778, 209.2, 
      174.143}, {81.0889, 200.278, 174.251}, {75.5889, 200.378, 175.037}, {
      79.8333, 198.944, 175.284}, {66.7667, 198.189, 175.17}, {66.7556, 
      169.389, 172.543}, {68.9111, 181.6, 175.827}, {71.8111, 201.011, 
      178.82}, {71.5556, 200.267, 178.691}, {72.1222, 180.311, 177.336}, {
      68.1222, 192.511, 178.604}, {65.6, 192.344, 178.316}, {65.0445, 191.611,
       178.154}, {65.3778, 190.7, 178.063}, {69.7556, 197.622, 182.214}, {
      67.3889, 195.622, 181.688}, {67.0667, 194.4, 181.486}, {67.2222, 
      193.122, 181.323}, {66.7778, 191.922, 181.111}, {77.1889, 197.011, 
      182.911}, {63.9333, 186.6, 181.438}, {72, 187.2, 182.372}, {82.2222, 
      200.922, 185.349}, {81.2889, 200.078, 185.132}, {65.4111, 187.278, 
      183.037}, {67.9222, 190.122, 183.697}, {73.9333, 188.444, 184.097}, {
      73.3778, 188.067, 183.986}, {70.4222, 185.044, 184.62}, {69.3667, 
      184.644, 184.453}, {68.7111, 184.156, 184.318}, {79.9556, 199.4, 
      187.612}, {74.6667, 189.489, 187.048}, {76.7222, 191.567, 187.553}, {
      68.6667, 190.956, 186.621}, {65.7556, 188.3, 183.216}, {67.4889, 
      188.911, 183.482}, {73.4222, 186.878, 183.826}, {83.0778, 198.1, 
      189.127}, {81.9667, 193.556, 192.458}, {67.0778, 190.722, 190.499}, {
      65.7111, 190.322, 193.029}, {83.5444, 194.778, 195.523}, {81.4667, 
      192.344, 196.332}, {66.0333, 187.556, 195.394}, {64.6, 189.078, 
      195.454}, {83.7778, 203.433, 202.189}, {82.1889, 206.522, 202.453}, {
      84.0889, 201.689, 203.348}, {91.0333, 196.289, 203.333}, {92.3445, 
      193.089, 203.028}, {92.0222, 190.511, 203.972}, {53.7667, 172.567, 
      185.233}, {58.6556, 175.4, 187.489}, {56.7111, 174.678, 189.913}, {
      56.7778, 173.489, 189.756}, {53.1222, 168.6, 190.06}, {53.7667, 173.033,
       192.09}, {55, 173.989, 192.352}, {56.3556, 176.7, 192.87}, {53.6333, 
      167.422, 191.299}, {56.6445, 175.611, 194.114}, {54.1, 166.244, 
      192.55}, {62.4556, 179.444, 196.621}, {57.8111, 165.978, 195.637}, {
      59.8556, 168.411, 196.187}, {58.6556, 166.9, 195.85}, {56.8556, 176.067,
       198.278}, {65.3333, 168.767, 200.881}, {67.2111, 168.644, 201.063}, {
      69.3556, 168.6, 201.289}, {70.2, 166.789, 201.123}, {72.9333, 165.867, 
      191.767}, {76.5444, 163.956, 187.787}, {74.0333, 164.9, 189.019}, {64.9,
       162.167, 182.234}, {63.4889, 165.411, 182.536}, {62.7222, 166.322, 
      186.66}, {67.4111, 168.389, 187.44}, {65.1556, 171.244, 187.598}, {
      63.1667, 179, 196.634}, {86.0444, 200.367, 204.711}, {87.4778, 199.022, 
      204.672}, {81.9778, 208.989, 205.48}, {83.0889, 208.367, 205.514}, {
      83.9445, 208.767, 205.656}, {84.4111, 209.333, 205.784}, {85.7444, 
      209.733, 205.979}, {90.1667, 208.944, 209.062}, {99.4, 223.567, 
      212.061}, {99.2, 220.144, 212.933}, {102.867, 220.522, 224.254}, {
      100.433, 211.244, 225.439}, {99.7778, 210.389, 225.252}, {86.5111, 
      178.244, 238.456}, {88.6333, 176.644, 238.456}, {90.4667, 176.889, 
      238.678}, {86.8, 175.589, 235.41}, {86.2445, 174.011, 233.768}, {
      88.8778, 175.011, 232.82}, {88.3111, 179.3, 233.352}, {86.0778, 170.044,
       231.832}, {85.7111, 169.133, 231.672}, {87.0445, 170.911, 230.696}, {
      89.8111, 177.422, 231.883}, {87.1556, 172.111, 229.508}, {87.5667, 
      171.389, 229.446}, {83.7778, 165.578, 226.89}, {82.6222, 165.189, 
      226.712}, {82.8444, 161.967, 226.298}, {82.0333, 162.944, 226.339}, {
      88.2222, 172.433, 226.943}, {81.4889, 163.422, 224.983}, {82.1333, 
      161.578, 224.796}, {89.0889, 178.078, 226.448}, {89.1445, 179.267, 
      226.617}, {89.2889, 175.867, 226.17}, {88.0889, 178.956, 226.47}, {
      89.5222, 174.856, 226.051}, {82.6, 160.133, 221.922}, {
      87.7, 180.967, 224}, {85.3222, 174.289, 221.461}, {83.1444, 173.856, 
      219.803}, {84.4889, 174.467, 220.027}, {84.1333, 173.422, 219.851}, {
      81.2222, 178.122, 220.19}, {82.1667, 178.422, 220.337}, {81.5, 159.556, 
      217.647}, {79.0333, 158.922, 215.936}, {83.7778, 174.889, 217.298}, {
      75.7667, 165.644, 215.171}, {75.1, 165.8, 215.123}, {79.8778, 185.811, 
      219.75}, {77.3667, 189.978, 217.348}, {76.1778, 190.389, 217.278}, {
      77.6778, 189.233, 217.273}, {74.8, 165.056, 213.621}, {87.2333, 172.878,
       216.013}, {88, 172.722, 216.072}, {75.1778, 162.589, 213.322}, {75.9, 
      160.767, 211.783}, {75.6778, 162.433, 210.619}, {71.2, 163.856, 
      203.543}, {72.5222, 162.256, 200.746}, {75.0778, 163.344, 199.79}, {
      74.5111, 164.8, 199.942}, {69.9778, 165.956, 196.912}, {53.1, 159.667, 
      188.819}, {67.4, 167.556, 185.973}, {67.6111, 166.9, 185.907}, {60.9222,
       161.478, 184.45}, {95.3556, 208.467, 198.664}, {95.9556, 210.611, 
      199.023}, {95.2333, 206.722, 198.409}, {94.8222, 214.622, 202.174}, {
      98.4111, 215.011, 202.604}, {95.1556, 211.044, 201.713}, {94.8778, 
      216.367, 203.787}, {89.9333, 225.144, 204.481}, {97.1667, 224.344, 
      205.133}, {95.8, 223.189, 206.199}, {97.6778, 225.278, 206.684}, {
      93.6889, 222.578, 205.884}, {90.9222, 221.3, 205.419}, {89.5333, 
      221.922, 205.361}, {103.1, 226.067, 207.359}, {90.6111, 220.456, 
      206.639}, {91.0556, 217.167, 206.222}, {97.9889, 223.9, 210.598}, {
      101.344, 225, 211.1}, {102.733, 226.333, 211.429}, {91.3111, 209.333, 
      209.239}, {79.3667, 187.467, 210.407}, {79.4222, 188.378, 213.263}, {
      85.2333, 172.811, 217.16}, {84.6, 171.967, 214.24}, {79.8333, 198.189, 
      240.511}, {85.0556, 175.433, 235.202}, {81.0556, 147.744, 228.217}, {
      86.1111, 172.633, 230.829}, {84.6667, 167.622, 229.987}, {84.5667, 
      166.422, 228.449}, {82.3, 161.033, 220.67}, {73.9778, 156.556, 
      217.801}, {77.5111, 153.456, 215.024}, {75.6889, 155.133, 215.063}, {
      68.8889, 161.856, 215.273}, {68.5333, 161.011, 215.126}, {65.6444, 
      153.2, 213.736}, {39.4778, 161.633, 161.787}, {103.011, 223.7, 
      190.691}, {101.922, 219.544, 190}, {101.956, 225.867, 190.881}, {
      107.189, 230.822, 194.832}, {68.6444, 170.367, 183.767}, {95.3778, 
      223.1, 193.886}, {92.2556, 221.1, 193.279}, {96.7333, 223.711, 
      194.111}, {52.7556, 172.189, 183.71}, {100.944, 225.289, 197.503}, {
      98.2111, 226.233, 198.694}, {102.778, 223.233, 200.127}, {102.756, 
      223.967, 200.224}, {83.1, 226.6, 199.886}, {85.6556, 228.889, 200.47}, {
      80.1333, 225.5, 199.42}, {93.7667, 227.644, 201.152}, {98.5333, 226.867,
       202.912}, {100.833, 227.478, 203.239}, {101.389, 225.744, 203.057}, {
      84.7445, 225.911, 201.328}, {93.1111, 212.356, 200.33}, {87.7556, 
      223.411, 204.013}, {89.5889, 226.422, 204.622}, {90.5889, 219.811, 
      205.172}, {90.5333, 218.811, 205.029}, {99.1333, 220.622, 214.344}, {
      103.467, 223.556, 223.376}, {71.3667, 156.211, 214.754}, {72.2556, 
      155.7, 214.772}, {104.078, 213.933, 227.559}, {101.967, 215.333, 
      227.536}, {81.9222, 215.689, 160.13}, {78.0556, 215.756, 161.097}, {
      74.7667, 215.389, 160.699}, {90.9445, 216.067, 204.698}, {92.1, 213.967,
       204.531}, {92.9, 215.744, 204.859}, {95.6222, 218.122, 205.47}, {
      97.9111, 216.811, 205.534}, {60.9667, 169.478, 140.633}, {108.967, 
      211.956, 231.87}, {109.9, 212.156, 230.65}, {108.256, 211.644, 
      230.412}, {118.946, 208.656, 229.752}, {115.511, 209.378, 229.496}, {
      113.533, 209.978, 229.372}, {111.944, 212.044, 228.122}, {104.867, 
      224.078, 227.68}, {98.4667, 209.622, 225.008}, {106.344, 227.144, 
      226.904}, {108.567, 231.178, 226.339}, {108.5, 232.733, 226.549}, {
      102.467, 220, 201.01}, {89.2222, 231.378, 201.191}, {92.9889, 232.589, 
      199.027}, {104.833, 228.811, 197.036}, {108.678, 231.322, 193.693}, {
      86.3556, 233.578, 216.157}, {97.2889, 218.256, 216.559}, {116.044, 
      214.389, 217.993}, {97.7445, 228.333, 198.937}, {101.322, 229.256, 
      199.441}, {104.789, 229.822, 199.887}, {111.556, 238.833, 213.733}, {
      135.081, 281.151, 197.366}, {114.778, 233.811, 180.731}, {150.293, 
      282.629, 188.782}, {157.266, 300.866, 181.293}, {60.8222, 188.822, 
      213.104}, {102.167, 216.244, 212.652}, {83.9778, 210.822, 225.187}, {
      95.0444, 190.289, 212.659}, {93.7, 218.167, 210.077}, {82.5222, 210.6, 
      225.359}, {88.7445, 214.333, 223.327}, {80.9222, 211.511, 220.939}, {
      95.3445, 216.056, 215.692}, {102.9, 211.722, 212.83}, {61.2222, 190.956,
       218.613}, {71.0667, 196.622, 214.939}, {94.2445, 199.667, 209.931}, {
      94.0556, 195.856, 210.169}, {66.7111, 196.389, 216.563}, {91.8778, 
      206.356, 213.22}, {93.7445, 193.456, 213.753}, {93.0445, 194.133, 
      213.791}, {90.3889, 213.333, 222.072}, {64.9444, 202.633, 208.447}, {
      58.6667, 188.567, 209.944}, {55.8445, 188.278, 208.007}, {90.5778, 
      205.289, 206.616}, {66.3222, 205.778, 210.394}, {66.8667, 206.867, 
      210.271}, {78.1, 212.933, 217.771}, {87.1, 210.889, 224.838}, {99.7445, 
      261.044, 221.719}, {99.1222, 261.733, 221.748}, {84.7333, 235.722, 
      216.869}, {117.267, 246.389, 212.673}, {119.251, 248.011, 212.359}, {
      118.183, 250.256, 212.349}, {130.57, 266.011, 210.081}, {134.253, 
      278.507, 208.959}, {130.301, 259.389, 210.49}, {146.469, 286.284, 
      207.168}, {153.278, 287.558, 205.211}, {120.34, 257.133, 209.452}, {
      134.658, 257.033, 206.734}, {137.267, 253.933, 205.491}, {139.529, 
      270.4, 204.299}, {133.156, 274.1, 204.789}, {117.511, 257.856, 
      207.444}, {149.723, 272.937, 213.25}, {134.99, 266.878, 210.677}, {
      142.227, 284.212, 205.489}, {138.228, 284.844, 202.482}, {109.978, 
      239.611, 207.054}, {108.789, 233.489, 207.537}, {111.056, 235.889, 
      208.282}, {111.844, 254.544, 205.994}, {128.096, 265.678, 205.829}, {
      101.711, 244.656, 209.941}, {123.083, 254.122, 201.369}, {127.154, 
      259.811, 200.592}, {128.667, 262.311, 200.283}, {117.91, 250.922, 
      200.99}, {122.201, 252.656, 200.418}, {114.656, 238.1, 202.082}, {
      109.889, 235.178, 201.629}, {102.789, 237.533, 198.878}, {106.144, 
      241.567, 193.736}, {132.746, 275.889, 185.427}, {129.633, 270.238, 
      188.372}, {121.162, 265.433, 190.713}, {140.97, 271.904, 188.159}, {
      142.072, 291.57, 183.5}, {153.621, 283.374, 180.432}, {121.121, 269.02, 
      183.69}, {121.75, 259.567, 180.764}, {107.656, 235.244, 182.566}, {
      112.022, 243.689, 180.469}, {119.634, 261.6, 175.206}, {126.801, 
      275.166, 170.228}, {122.801, 268.067, 169.942}, {109.5, 250.178, 
      170.156}, {133.036, 266.667, 167.748}, {114.067, 255.733, 171.612}, {
      110.333, 238.056, 176.433}, {107.556, 247.211, 176.216}, {117.411, 
      251.711, 172.607}, {128.839, 262.078, 169.621}, {131.428, 273.71, 
      168.669}, {134.83, 273.348, 168.314}, {114.989, 245.478, 173.228}, {
      150.762, 274.028, 215.351}, {135.344, 276.241, 208.97}, {149.817, 
      279.586, 199.229}, {148.669, 276.754, 199.518}, {147.22, 290.263, 
      193.228}, {149.703, 290.642, 191.799}, {150.562, 286.808, 189.658}, {
      152.329, 289.364, 187.04}, {151.322, 291.526, 187.026}, {150.262, 
      292.522, 187.087}, {142.999, 282.081, 188.484}, {134.79, 277.212, 
      189.669}, {133.643, 266, 190.437}, {112.533, 233.233, 195.773}, {
      108.822, 247.344, 194.241}, {108.256, 244.689, 192.192}, {106.989, 
      238.956, 192.659}, {112.944, 250.167, 195.903}, {120.093, 252.922, 
      198.357}, {119.066, 253.2, 198.453}, {113, 255.6, 200.117}, {107.267, 
      228.1, 200.058}, {107.978, 244.078, 197.932}, {121.667, 254.922, 
      191.259}, {124.68, 264.689, 186.958}, {144.417, 288.901, 179.983}, {
      140.35, 283.472, 181.889}, {138.244, 279.188, 182.367}, {148.663, 
      292.947, 179.284}, {143.286, 280.956, 179.431}, {125.003, 251.767, 
      187.662}, {129.423, 275.588, 181.267}, {131.412, 273.61, 182.292}, {
      107.922, 236.489, 188.154}, {114.256, 245.522, 181.251}, {118.29, 
      253.422, 180.353}, {143.868, 295.552, 197.837}, {146.662, 300.071, 
      192.726}, {144.831, 297.484, 196.487}, {155.798, 292.798, 195.547}, {
      153.421, 288.872, 194.901}, {148.319, 301.052, 190.223}, {155.964, 
      298.753, 182.69}, {154.079, 288.153, 182.373}, {142.538, 286.304, 
      181.484}, {143.881, 284.832, 182.553}, {125.594, 256.978, 188.43}, {
      151.376, 284.551, 176.07}, {148.316, 280.414, 174.366}, {138.658, 
      272.096, 177.039}, {127.039, 270.401, 178.416}, {130.234, 274.763, 
      173.283}, {130.638, 261.256, 174.013}, {119.271, 269.737, 177.044}, {
      107.222, 243.422, 186.688}, {138.557, 284.406, 177.49}, {124.162, 
      274.529, 176.231}, {128.751, 271.114, 174.789}, {144.838, 287.682, 
      198.181}, {145.814, 289.869, 195.682}, {103.844, 226.444, 199.398}, {
      129.373, 272.481, 192.813}, {150.388, 287.672, 186.218}, {154.812, 
      296.631, 186.349}, {129.427, 262.789, 191.086}, {132.533, 275.642, 
      178.657}, {120.88, 258.856, 176.359}, {118.817, 257.567, 176.659}, {
      116.856, 251.122, 176.113}, {114.567, 253.489, 178.494}, {127.381, 
      259.089, 169.952}, {134.838, 269.66, 167.379}, {136.43, 272.532, 
      164.776}, {133.928, 259.433, 204.411}, {135.19, 260.211, 208.771}, {
      143.831, 271.793, 207.156}, {135.161, 280.873, 207.591}, {123.691, 
      263.333, 199.642}, {112.8, 259.4, 173.807}, {108.389, 228.267, 
      173.81}, {171.868, 307.81, 188.371}, {159.374, 308.807, 186.282}, {
      160.917, 296.493, 182.274}, {159.23, 298.01, 181.241}, {171.312, 
      308.752, 183.837}, {173.181, 343.902, 154.359}, {177.846, 339.893, 
      154.073}, {171.043, 330.657, 155.352}, {170.51, 322.771, 157.008}, {
      175.086, 328.049, 152.791}, {173.72, 338.322, 152.352}, {170.78, 
      320.846, 152.546}, {173.678, 317.042, 159.251}, {170.541, 332.686, 
      157.569}, {158.231, 290.113, 184.08}, {144.538, 310.794, 184.406}, {
      144.102, 308.561, 184.581}, {169.311, 299.806, 186.847}, {165.416, 
      302.95, 185.95}, {174.088, 309.129, 184.641}, {162.967, 304.092, 
      188.433}, {165.107, 305.862, 183.554}, {166.969, 304.99, 185.663}, {
      168.467, 303.214, 185.6}, {171.627, 302.041, 185.318}, {171.579, 320.04,
       158.179}, {172.871, 319.434, 158.07}, {170.723, 336.991, 156.17}, {
      184.362, 288.199, 70.0178}, {190.329, 285.869, 75.1689}, {185.378, 
      289.743, 74.3622}, {189.654, 286.482, 116.087}, {197.563, 315.841, 
      84.0078}, {198.132, 261.3, 102.977}, {196.374, 312.537, 83.1956}, {
      196.7, 313.24, 83.1189}, {186.734, 286.604, 72.1144}, {181.911, 288.852,
       69.1189}, {198.217, 258.711, 103.116}, {193.501, 261.944, 102.306}, {
      191.258, 257.444, 99.4122}, {183.87, 284.933, 64.5833}, {177.119, 
      241.878, 35.9889}, {180.943, 241.467, 31.0478}, {179.348, 241.133, 
      34.6511}, {187.072, 288.602, 73.0945}, {190.186, 281.161, 118.611}, {
      190.632, 283.98, 117.267}, {190.566, 234.211, 104.218}, {192.427, 
      235.778, 106.2}, {188.838, 236.922, 101.987}, {188.781, 239.367, 
      100.721}, {177.79, 244.089, 31.2456}, {159.539, 286.862, 207.959}, {
      158.928, 289.127, 206.764}, {141.332, 292.768, 202.818}, {156.001, 
      293.603, 198.89}, {141.937, 284.829, 186.18}, {145.177, 280.996, 
      179.22}, {88.1889, 211.678, 223.542}, {92.2445, 236.444, 205.779}, {
      127.324, 266.811, 206.982}, {127.811, 271.71, 202.104}, {129.499, 
      272.882, 200.719}, {125.046, 269.001, 178.717}, {116.022, 252.322, 
      195.44}, {131.322, 269.718, 167.764}, {131.623, 271.348, 167.636}, {
      87.8, 185.156, 146.381}, {90.7111, 184.867, 146.279}, {83.9556, 184.633,
       140.777}, {81.2, 183.056, 132.864}, {78.9333, 181.489, 130.642}, {
      77.4222, 180.844, 129.559}, {75.6111, 179.367, 127.321}, {74.0778, 
      177.122, 122.803}, {75.3556, 177.678, 122.758}, {80.4556, 178.933, 
      122.58}, {73.6333, 173.189, 121.667}, {72.0333, 170.2, 120.573}, {
      70.8778, 167.211, 117.177}, {89.4667, 175.022, 110.804}, {90.9445, 
      175.667, 108.467}, {90.7333, 177.811, 101.6}, {89.3556, 171.367, 
      100.498}, {86.6222, 172.778, 102.88}, {82.4333, 170.478, 103.026}, {
      88.1444, 180.556, 102.827}, {84.9222, 179.278, 101.803}, {76.2556, 
      178.033, 104.392}, {94.5445, 176.844, 101.467}, {96.4667, 174.111, 
      100.249}, {97.6, 171.556, 99.06}, {98.3111, 174.189, 95.5978}, {88.3556,
       178.767, 98.2467}, {73.7111, 165.222, 99.8944}, {70.5, 172.544, 
      100.007}, {68.3556, 165.356, 105.819}, {69.9444, 162.433, 104.613}, {
      135.421, 176.022, 102.327}, {133.317, 173.5, 102.4}, {129.999, 173.522, 
      103.667}, {126.96, 175.622, 102.622}, {124.213, 175.633, 99.28}, {
      123.308, 180.244, 98.1622}, {128.142, 176.167, 94.5556}, {124.84, 
      167.567, 95.8222}, {121.427, 166.1, 94.79}, {112.311, 174.067, 
      84.7989}, {110.711, 172.856, 83.7044}, {100.511, 174.156, 82.9245}, {
      103.556, 173.289, 81.6678}, {98.0445, 176.056, 85.2967}, {99.6556, 
      175.944, 84.09}, {98.0222, 172.867, 85.2978}, {105.589, 172.422, 
      80.4467}, {137.997, 190.322, 86.1878}, {139.648, 191.533, 83.8444}, {
      140.423, 189.089, 80.3811}, {136.303, 189.689, 77.0867}, {131.438, 
      187.756, 73.82}, {130.123, 186.178, 70.43}, {144.043, 196.078, 
      67.6578}, {124.678, 167.589, 109.574}, {123.643, 168.333, 110.761}, {
      134.592, 169.644, 111.514}, {77.8333, 180.467, 122.672}, {69.5111, 
      165.822, 112.652}, {127.03, 174.678, 107.207}, {129.602, 168.944, 
      109.402}, {112.289, 164.222, 99.6967}, {111.578, 165.911, 99.7211}, {
      112.389, 171.722, 100.843}, {114.133, 172.933, 100.783}, {117.708, 
      160.978, 109.818}, {127.532, 165.578, 108.324}, {117.887, 162.667, 
      106.376}, {137.467, 167.267, 105.691}, {135.262, 168.433, 104.618}, {
      129.582, 168, 103.681}, {119.099, 174.189, 101.746}, {124.581, 171.8, 
      100.418}, {126.656, 168.878, 100.346}, {127.641, 178.511, 100.311}, {
      127.706, 180.289, 99.1578}, {115.433, 161.656, 101.873}, {118.661, 
      160.967, 102.912}, {112.778, 160.656, 104.268}, {87.6889, 174.367, 
      103.993}, {111.356, 161.967, 99.7289}, {130.266, 176.333, 89.91}, {
      118.556, 162.744, 89.1678}, {118.447, 166.4, 90.3222}, {128.231, 
      168.478, 91.1167}, {107.556, 163.511, 73.5033}, {104.611, 165.122, 
      74.7578}, {128.667, 172.978, 76.2033}, {127.254, 171.589, 75.1167}, {
      126.408, 173.189, 73.9956}, {126.243, 175.622, 74.0022}, {125.797, 
      170.267, 70.5811}, {126.671, 186.011, 68.2645}, {156.963, 203.189, 
      68.3422}, {155.49, 205.078, 67.2578}, {153.679, 211.833, 68.4567}, {
      155.152, 209.767, 69.5556}, {152.898, 216.256, 66.1978}, {155.127, 
      204.711, 64.9689}, {124.751, 174.589, 70.6178}, {94.9778, 164.178, 
      78.53}, {90.5, 162.622, 80.9733}, {104.211, 169.9, 78.2078}, {129.258, 
      149.722, 99.1044}, {86.6778, 154.611, 132.673}, {82.4111, 157.278, 
      129.385}, {82.8111, 153.233, 139.681}, {81.4667, 148.467, 138.578}, {
      90.8445, 158.8, 135.964}, {81.8889, 160.744, 142}, {93.6667, 155.378, 
      110.658}, {89.5111, 151.756, 107.367}, {87.4445, 148.6, 106.288}, {
      109.044, 155.333, 105.533}, {121.273, 158.978, 102.82}, {121.696, 
      156.822, 105.091}, {109.289, 158.344, 106.676}, {125.299, 153.611, 
      107.267}, {123.787, 154.456, 108.456}, {120.722, 150.844, 109.713}, {
      122.066, 159.911, 109.666}, {123.398, 160.656, 108.469}, {124.667, 
      156.044, 101.551}, {127.069, 151.333, 101.468}, {126.906, 152.656, 
      101.473}, {122.469, 153.244, 109.652}, {89.9333, 156.456, 110.788}, {
      97.7556, 172.411, 93.3311}, {97.0889, 164.622, 78.4567}, {92.9778, 
      163.444, 78.6}, {131.912, 175.667, 85.2656}, {128.199, 164.267, 
      109.452}, {72.0556, 155.289, 102.252}, {72.6556, 174.033, 101.081}, {
      73.8667, 161.833, 99.8889}, {79.4667, 115.3, 128.338}, {81.4222, 
      117.256, 129.42}, {83.1333, 121.644, 132.797}, {85.4333, 124.156, 
      136.153}, {86.9445, 125.744, 139.537}, {86.9, 127.233, 140.674}, {
      87.2445, 129.778, 141.812}, {85.3556, 140.289, 137.291}, {85.8667, 
      137.744, 139.574}, {99.4889, 141.267, 109.303}, {87.1667, 144.289, 
      107.448}, {95.4111, 138.489, 104.874}, {93.8556, 136.256, 102.628}, {
      90.0667, 141.722, 105.061}, {92.5111, 140.022, 104.976}, {77.1222, 
      137.644, 144.452}, {86.3556, 161.356, 82.2689}, {86.8556, 152.389, 
      113.771}, {100.367, 126.489, 106.453}, {140.019, 169.767, 98.2533}, {
      136.853, 153.5, 102.16}, {96.1667, 165.456, 113.148}, {81.9111, 127.544,
       135.767}, {79.8, 126.978, 137.043}, {75.7889, 146, 129.857}, {77.6222, 
      126.556, 125.9}, {101.289, 116.311, 120.603}, {95.6222, 113.544, 
      119.358}, {89.3111, 112.8, 119.524}, {86.2, 111.978, 110.871}, {95.2889,
       121.911, 106.299}, {94.8445, 125.144, 105.306}, {92.6556, 122.633, 
      105.2}, {102.656, 120.133, 105.914}, {96.8445, 129.956, 101.854}, {
      96.1445, 131.2, 96.9956}, {93.1778, 127.656, 99.33}, {
      97.4889, 125, 95.2578}, {100.222, 125.156, 91.4433}, {103.378, 127.067, 
      90.2289}, {104.178, 131.878, 89.3056}, {105.1, 133.756, 89.4089}, {
      103.933, 130.344, 89.2033}, {117.632, 144.511, 90.9922}, {131.757, 
      144.967, 88.0456}, {78.8778, 137.833, 120.456}, {83.7222, 137.6, 
      120.27}, {86.7445, 137.789, 118.935}, {89.2222, 139.178, 117.706}, {
      93.7445, 159.1, 116.503}, {94.5222, 162.567, 114.24}, {112.333, 144.9, 
      111.097}, {116.078, 143.7, 109.636}, {105.4, 144.078, 106.307}, {
      107.144, 145.789, 107.612}, {100.111, 144.6, 105.286}, {98.8445, 
      142.222, 106.401}, {95.4222, 147.578, 104.422}, {97.0333, 146.789, 
      101.822}, {104.856, 147.122, 99.0867}, {99.8333, 148.156, 98.0933}, {
      97.1, 144.489, 97.9245}, {87.0333, 168.333, 100}, {83.3556, 162.433, 
      95.9722}, {88.1111, 167.544, 92.4467}, {87.7222, 169.733, 88.8889}, {
      97.2556, 164.967, 88.2111}, {91.7889, 170.567, 87.5644}, {124.407, 
      151.356, 112.386}, {123.944, 155.511, 111.459}, {128.089, 155.1, 
      107.554}, {117.713, 143, 107.041}, {119.368, 144.044, 104.573}, {
      94.4556, 151.022, 105.948}, {108.022, 160.778, 104.937}, {110.533, 
      160.467, 106.069}, {115.978, 160.356, 105.871}, {125.583, 154.889, 
      106.383}, {119.544, 155.4, 106.631}, {101.444, 141.367, 103.762}, {
      124.671, 148.789, 102.244}, {127.756, 152.756, 101.181}, {128.779, 
      151.667, 101.067}, {138.502, 150.167, 100.619}, {138.008, 149.022, 
      99.3089}, {135.937, 149.222, 96.91}, {113.667, 162.656, 101.146}, {
      134.63, 168.144, 98.3245}, {121.29, 171.1, 95.2745}, {124.568, 165.811, 
      96.0211}, {119.973, 169.011, 95.1689}, {122.108, 166.689, 97.4122}, {
      122.854, 168.6, 95.0389}, {100.789, 165.1, 96.7989}, {102.078, 166.767, 
      95.6311}, {92.8, 166.744, 95.9533}, {109.911, 175.367, 87.2778}, {
      106.544, 174.133, 86.0622}, {94.2778, 158.978, 84.1522}, {119.517, 
      162.722, 83.5422}, {120.076, 165.589, 82.4856}, {108.256, 145.044, 
      110.007}, {92.2111, 162.411, 94.4189}, {140.72, 157.044, 91.0933}, {
      149.053, 183.633, 90.2389}, {92.5, 153.333, 114.885}, {93.8333, 142.5, 
      101.623}, {104.911, 143.378, 100.057}, {129.073, 160.2, 97.9433}, {
      131.322, 163.744, 98.1211}, {151.438, 157.767, 93.2567}, {150.08, 
      158.244, 94.5822}, {135.003, 170.233, 93.49}, {126.726, 167.733, 
      88.6256}, {107.256, 165.978, 92.9078}, {116.911, 145.867, 94.8456}, {
      137.517, 149.2, 84.4211}, {134.194, 151.133, 84.6767}, {120.392, 
      142.989, 92.0289}, {129.681, 149.778, 87.2233}, {131.107, 151.256, 
      87.28}, {132.561, 155.189, 87.5145}, {125.719, 160.956, 86.9267}, {
      131.462, 152.767, 99.8089}, {130.612, 177.744, 87.97}, {136.156, 
      174.744, 85.0733}, {137.446, 172.678, 86.1222}, {109.544, 170.811, 
      89.4478}, {109.178, 163.444, 88.9278}, {113.956, 161.556, 87.3811}, {
      133.021, 158.044, 86.4611}, {100.122, 175.456, 81.41}, {119.854, 
      169.933, 80.3222}, {137.79, 166.867, 78.23}, {112.789, 168.744, 
      86.6989}, {142.988, 169.767, 83.2322}, {145.064, 180.733, 82.7089}, {
      162.338, 204.556, 80.0989}, {126.341, 178.9, 85.7167}, {128.497, 
      174.478, 92.7811}, {137.499, 168.733, 95.78}, {136.213, 167.744, 
      94.5111}, {137.13, 167.333, 91.9622}, {130.248, 166.667, 83.4522}, {
      130.478, 165.656, 83.3711}, {127.144, 169.911, 82.5522}, {125.212, 
      170.333, 81.4067}, {122.057, 168.778, 80.1622}, {119.592, 161.533, 
      78.48}, {134.562, 165.533, 78.2467}, {108.711, 161.311, 90.0322}, {
      123.026, 141.889, 86.8844}, {114.756, 164.244, 87.5478}, {108.567, 
      165.789, 90.3622}, {93.5667, 164.411, 95.7589}, {99.0333, 160.056, 
      82.8211}, {124.566, 149.689, 78.6922}, {141.649, 181.9, 79.1833}, {
      87.2333, 149.033, 82.4356}, {85.0667, 177.844, 70.92}, {100.911, 
      174.056, 80.0378}, {86.5333, 165.789, 93.6167}, {84.3222, 163.856, 
      93.5556}, {87.0333, 145.389, 78.45}, {169.151, 171.489, 74.9833}, {
      126.812, 186.222, 68.8256}, {163.412, 187.7, 67.6533}, {167.279, 
      198.778, 70.8067}, {167.957, 200.844, 69.6889}, {165.746, 197.678, 
      68.2944}, {165.187, 189.944, 70.24}, {134.822, 142.189, 85.2511}, {
      108.044, 173.3, 88.4378}, {109.189, 165.467, 87.8311}, {137.307, 
      175.622, 78.8811}, {133.482, 179.822, 75.5889}, {116.5, 170.867, 
      75.5333}, {142.987, 188.522, 75.8856}, {139.182, 173.111, 76.1467}, {
      146.268, 171.378, 73.2878}, {148.697, 196.489, 77.5056}, {148.328, 
      195.556, 77.4511}, {152.224, 191, 76.9856}, {144.856, 193.944, 
      72.4833}, {140.587, 187.756, 62.2389}, {140.338, 189.267, 62.3567}, {
      153.038, 195.611, 61.1289}, {155.48, 199.367, 61.3156}, {158.78, 
      199.289, 62.4389}, {148.903, 182.711, 75.2589}, {136.239, 181.389, 
      70.6333}, {126.627, 149.156, 102.203}, {125.726, 146.778, 102.062}, {
      123.256, 146.689, 102.142}, {121.902, 149.1, 102.364}, {135.741, 
      163.867, 88.0311}, {169.542, 166.922, 82.0989}, {104.189, 140.633, 
      81.2367}, {125.236, 146.778, 80.9456}, {113.356, 150.167, 75.3889}, {
      111.567, 147.544, 75.2622}, {111.644, 151.322, 75.5333}, {115.144, 
      150.122, 75.3244}, {115.5, 145.411, 72.4845}, {133.497, 147.578, 
      95.6333}, {132.391, 154.389, 75.03}, {128.777, 158.4, 71.7178}, {135.97,
       153.289, 74.8256}, {130.834, 149.678, 77.23}, {133.014, 173.067, 
      81.3322}, {167.212, 168.211, 78.5433}, {168.142, 169.1, 81.0611}, {
      145.884, 184.433, 75.4889}, {148.563, 193.211, 76.03}, {165.676, 
      169.233, 74.9422}, {165.906, 200.244, 75.9333}, {157.136, 188.189, 
      66.6656}, {150.787, 192.889, 62.2544}, {148.96, 189.878, 69.56}, {
      99.1445, 147.222, 75.6733}, {95.2667, 152.3, 77.4189}, {95.3889, 
      166.322, 80.9144}, {128.823, 170.544, 80.0522}, {118.02, 147.8, 
      76.2989}, {139.053, 154.6, 79.7856}, {131.768, 166.078, 80.87}, {
      127.731, 146.022, 93.2356}, {128.09, 154.222, 109.977}, {112.789, 
      161.067, 106.034}, {138.234, 158.633, 86.3222}, {126.626, 183.822, 
      72.3878}, {166.364, 188.478, 71.3367}, {75.8667, 124.744, 117.128}, {
      89.4889, 109.611, 115.558}, {100.078, 107.3, 143.613}, {101.589, 
      108.156, 142.38}, {87.3667, 108.478, 142.9}, {92.5778, 107.422, 
      141.398}, {94.7667, 107.489, 141.327}, {82.1445, 106.844, 141.721}, {
      77.6778, 103.778, 137.926}, {82.3889, 104.356, 137.803}, {82.6445, 
      102.722, 137.676}, {96.4, 105.811, 141.149}, {83.5, 103.789, 137.722}, {
      75.4667, 102.344, 135.413}, {74.2111, 100.067, 127.833}, {85.9222, 
      111.056, 104.599}, {84.1667, 116.133, 107.513}, {85.7333, 141.456, 
      106.803}, {94.0333, 151.089, 110.94}, {76.4778, 136.6, 117.964}, {
      74.0889, 146.211, 118.743}, {74.4889, 145.333, 121.152}, {73.1889, 
      126.278, 124.791}, {70.6889, 128.389, 128.761}, {75.9445, 141.4, 
      128.275}, {74.2667, 140.411, 127.019}, {76.3778, 147.556, 129.949}, {
      74.9889, 143.067, 124.7}, {74.1889, 125.544, 120.974}, {75.4556, 
      134.811, 124.086}, {77.8778, 135.544, 120.326}, {123.457, 151.578, 
      107.461}, {92.2, 162.922, 100.671}, {93.8445, 163.789, 100.677}, {
      120.588, 153.956, 104.004}, {112.744, 164.056, 86.3611}, {128.833, 
      176.456, 86.6956}, {144.026, 155.533, 90.8678}, {137.646, 173.056, 
      83.6556}, {146.138, 177.933, 82.4689}, {146.548, 180.489, 82.6389}, {
      122.48, 170.856, 74.0811}, {136.293, 156.978, 82.5411}, {124.248, 
      156.022, 87.8644}, {80.7444, 126.344, 131.991}, {78.8333, 124.644, 
      131.935}, {77.7889, 123.167, 131.865}, {75.5556, 137.089, 126.734}, {
      104.311, 164.444, 91.6567}, {138.644, 174.878, 73.8078}, {144.069, 
      189.144, 73.4067}, {144.479, 181.378, 71.5878}, {139.692, 173.289, 
      73.6567}, {144.008, 180.833, 77.7811}, {90.9222, 144.733, 109.346}, {
      88.3111, 162.367, 93.3078}, {127.608, 179.144, 85.69}, {106.989, 
      165.767, 69.2811}, {108.5, 167.944, 75.6011}, {107.778, 167.867, 
      80.5945}, {102.956, 166.033, 91.8178}, {122.223, 140.278, 81.8233}, {
      128.537, 171.744, 93.8244}, {95.5445, 164.289, 80.7622}, {154.859, 
      192.033, 70.7522}, {158.258, 192.544, 69.4278}, {143.184, 176.656, 
      72.5345}, {131.887, 176.011, 76.6122}, {129.797, 150.489, 100.946}, {
      128.98, 147.844, 97.0533}, {125.673, 147.644, 83.4789}, {128.55, 
      149.733, 79.8011}, {128.427, 144.133, 94.3178}, {95.0556, 166.833, 
      89.6656}, {100.756, 142.322, 86.4511}, {91.8222, 167.567, 76.1567}, {
      117.044, 146.689, 72.5233}, {123.503, 142.767, 90.6611}, {131.767, 
      147.144, 90.69}, {130.57, 144.544, 81.8411}, {129.531, 147.5, 
      77.1178}, {147.264, 182.956, 82.7933}, {86.7333, 112.6, 91.1045}, {87.3,
       117.956, 87.6122}, {87.5778, 115.478, 88.74}, {139.898, 235.711, 
      55.8844}, {152.297, 296.639, 59.3511}, {154.672, 369.522, 93.1444}, {
      87.4556, 110.311, 92.1667}, {109, 134.156, 90.8178}, {101.533, 134.622, 
      90.8956}, {101.767, 131.111, 91.0333}, {100.978, 127.822, 88.1656}, {
      98.6778, 123.011, 85.6167}, {123.663, 132.978, 81.29}, {96.6111, 
      163.922, 84.9567}, {97.4445, 162.778, 83.84}, {99.1, 162.978, 
      79.3744}, {99.9667, 161.778, 77.21}, {99.8667, 159.4, 75.2356}, {
      97.4778, 156.133, 73.6722}, {97.4, 151.356, 70.7678}, {100.867, 151.033,
       67.1111}, {93.9445, 143.756, 68.5333}, {94.5667, 148.133, 68.2233}, {
      94.3667, 145.411, 68.3889}, {97.2889, 144.044, 69.0533}, {98.4, 147.811,
       68.6945}, {104.811, 119.511, 86.9422}, {102.056, 123.111, 86.1389}, {
      106.389, 120.944, 86.6289}, {118.272, 127.8, 85.5111}, {100.444, 
      145.267, 73.7556}, {108.622, 150.156, 73.3033}, {100.878, 161.022, 
      76.0456}, {101.6, 159.556, 76.0078}, {104.667, 148.456, 71.9033}, {
      96.8889, 151.778, 72.9311}, {119.871, 128.467, 85.2333}, {122.761, 
      131.367, 83.6}, {108.889, 135.589, 91.8111}, {160.578, 243.156, 
      84.86}, {159.113, 242.256, 84.07}, {159.929, 240.1, 84.0511}, {143.843, 
      231.722, 75.3989}, {143.69, 233.978, 74.2633}, {150.066, 213.467, 
      64.8544}, {153.027, 213.522, 64.3989}, {137.53, 186.511, 62.8667}, {
      146.94, 179.678, 59.6689}, {148.95, 182.344, 57.1344}, {157.451, 185.9, 
      64.0389}, {154.192, 194.333, 64.1211}, {155.231, 188.356, 64.2589}, {
      150.85, 201.156, 63.2522}, {153.213, 196.422, 63.1233}, {134.901, 
      191.289, 72.48}, {139.266, 191.922, 70.7322}, {141.71, 196.233, 
      71.19}, {143.589, 194.8, 68.8789}, {157.679, 238.933, 90.76}, {167.39, 
      237.633, 88.2733}, {169.12, 238.9, 90.0522}, {150.438, 198.989, 
      69.7122}, {151.983, 196.544, 69.5978}, {139.274, 235.789, 53.8689}, {
      151.22, 200.556, 57.9778}, {138.682, 192.244, 72.8967}, {141.739, 
      194.689, 73.3544}, {136.794, 189.1, 63.8978}, {162.406, 246.322, 
      87.5622}, {152.43, 285.621, 57.7833}, {152.616, 283.817, 56.7845}, {
      116.478, 282.757, 58.1978}, {116.489, 283.727, 58.1478}, {117.411, 
      283.813, 58.0022}, {119.803, 283.928, 58.6756}, {121.273, 283.953, 
      59.4956}, {145.492, 315.23, 61.5689}, {146.512, 312.903, 60.4811}, {
      164.514, 250.556, 90.1811}, {148.091, 324.869, 64.8911}, {143.876, 
      327.219, 64.3756}, {147.856, 321.609, 60.89}, {148.323, 322.577, 
      60.7711}, {141.521, 323.689, 75.4033}, {142.156, 321.273, 74.3789}, {
      141.951, 331.57, 80.1922}, {141.607, 326.833, 77.3267}, {148.64, 
      370.761, 101.361}, {152.977, 369.403, 95.5178}, {144.521, 328.35, 
      65.2678}, {142.686, 322.498, 72.13}, {67.2445, 172.856, 105.852}, {
      91.2445, 167.444, 92.5767}, {103.856, 164.578, 70.8489}, {146.769, 
      289.231, 58.7822}, {148.591, 291.082, 57.5722}, {70.8889, 169.867, 
      102.223}, {69.8667, 168.633, 101.013}, {66.8333, 169.833, 97.4}, {73.4, 
      160.656, 81.7044}, {73.0889, 161.467, 82.9145}, {93.8889, 171.333, 
      93.7856}, {97.5, 167.811, 93.7856}, {94.2, 166.867, 92.5767}, {90.6333, 
      165.433, 90.1578}, {92.8778, 163.422, 87.7378}, {91.2222, 164.011, 
      87.7378}, {87.3222, 168.856, 84.1245}, {90.9889, 168.478, 82.9145}, {
      89.4445, 166.533, 80.51}, {97.2222, 165.078, 79.3011}, {89.4222, 
      168.978, 76.8811}, {112.111, 158.667, 86.5433}, {106.1, 171.522, 
      78.0911}, {105.078, 167.744, 79.3011}, {103.822, 164.511, 75.6722}, {
      103.422, 165.922, 78.0911}, {93.1556, 148.2, 73.2678}, {94.7222, 
      149.422, 73.2678}, {99.6556, 151.189, 73.2678}, {90.5556, 147.678, 
      70.8489}, {96.1556, 150.156, 74.4778}, {101.4, 151.2, 73.2678}, {
      83.1667, 150.667, 73.2678}, {86.6667, 151.811, 73.2678}, {106.078, 
      163.811, 72.0578}, {99.9778, 143.9, 86.5433}, {101.733, 145, 86.5433}, {
      96.5222, 142.844, 88.9478}, {88.5889, 151.922, 74.4778}, {99.4445, 
      154.022, 75.6722}, {100.978, 154.656, 75.6722}, {103.311, 154.856, 
      75.6722}, {97.1111, 154.722, 75.6722}, {69.3556, 170.656, 102.223}, {
      131.163, 159.822, 74.4778}, {133.448, 177.167, 74.4778}, {124.772, 
      157.433, 73.2678}, {128.67, 181.189, 73.2678}, {125.653, 181.489, 
      73.2678}, {146.783, 197.956, 69.6389}, {133.493, 172.5, 67.2345}, {
      135.106, 177.078, 67.2345}, {105.989, 166.033, 70.8489}, {128.087, 
      183.722, 69.6389}, {120.516, 169.167, 76.8811}, {127.863, 171.456, 
      78.0911}, {125.264, 167.289, 79.3011}, {116.8, 174.111, 79.3011}, {
      116.233, 159, 80.51}, {117.1, 157.178, 79.3011}, {118.082, 157.089, 
      79.3011}, {121.009, 154.878, 78.0911}, {127.386, 158.456, 79.3011}, {
      128.64, 159.789, 76.8811}, {131.477, 152.011, 80.51}, {133.15, 152.422, 
      80.51}, {126.519, 153.4, 80.51}, {134.419, 151.422, 84.1245}, {134.613, 
      149.8, 84.1245}, {123.682, 160.689, 84.1245}, {124.264, 159.167, 
      84.1245}, {119.949, 153.656, 88.9478}, {120.262, 176.067, 86.5433}, {
      120.696, 171, 85.3333}, {119.859, 166.422, 85.3333}, {118.873, 167.856, 
      85.3333}, {118.918, 174.733, 86.5433}, {122.353, 170.5, 84.1245}, {
      136.629, 151.933, 88.9478}, {136.942, 150.411, 88.9478}, {147.903, 
      192.789, 75.6722}, {161.807, 189.033, 78.0911}, {162.3, 187.922, 
      78.0911}, {165.092, 204.767, 74.4778}, {161.792, 192.989, 72.0578}, {
      149.517, 211.567, 66.0245}, {156.893, 195.689, 68.4445}, {151.443, 
      200.933, 70.8489}, {153.742, 203.678, 69.6389}, {149.756, 207.1, 
      63.6056}, {160.627, 206.978, 63.6056}, {152.369, 192.4, 62.4111}, {
      148.784, 208.922, 50.33}, {152.622, 212.7, 67.2345}, {147.889, 208.811, 
      67.2345}, {149.92, 212.367, 46.7167}, {152.353, 209.244, 49.1356}, {
      155.803, 198.311, 59.9922}, {153.758, 203.378, 57.5722}, {153.026, 
      207.422, 66.0245}, {162.598, 198.067, 72.0578}, {163.643, 201.211, 
      72.0578}, {161.582, 206.578, 70.8489}, {160.299, 209.5, 68.4445}, {
      158.282, 210.011, 68.4445}, {144.962, 197.333, 68.4445}, {147.62, 
      207.289, 49.1356}, {164.913, 188.956, 75.6722}, {160.223, 192.056, 
      76.8811}, {168.139, 200.233, 80.51}, {168.512, 201.644, 78.0911}, {
      154.354, 212.522, 70.8489}, {174.679, 234.967, 128.775}, {171.797, 
      231.589, 127.565}, {168.452, 223.556, 127.565}, {170.259, 216.456, 
      125.161}, {174.44, 213.056, 123.951}, {176.606, 211.233, 122.742}, {
      170.229, 221.433, 134.808}, {174.724, 227.956, 133.598}, {
      165.526, 228, 104.642}, {159.193, 228.156, 96.19}, {159.97, 230.1, 
      96.19}, {160.343, 231.111, 96.19}, {164.376, 251.633, 92.5767}, {165.54,
       254.467, 90.1578}, {165.227, 256.5, 87.7378}, {156.028, 226.933, 
      85.3333}, {154.266, 285.438, 63.6056}, {151.339, 286.02, 61.2011}, {
      148.62, 286.423, 59.9922}, {146.007, 287.006, 58.7822}, {143.872,
[truncated: 3,767,191 more chars]
